# Supplementary material for: Whole Genome Sequencing Reveals Major Deletions in the Genome of M7, a Gamma Ray-Induced Mutant of Trichoderma virens That Is Repressed in Conidiation, Secondary Metabolism, and Mycoparasitism
Source: Front Microbiol. 2020 Jun 12;11:1030. doi: 10.3389/fmicb.2020.01030 (PMC7303927; doi:10.3389/fmicb.2020.01030)
Supplement: Supplementary file 1 [file Data_Sheet_1.zip]

Archive with 6 entries (5 files):
- Suppl-Mat/
- Suppl-Mat/Data Sheet 1.pdf
- Suppl-Mat/Table 1.XLSX
- Suppl-Mat/Table 2.XLSX
- Suppl-Mat/Table 3.XLSX
- Suppl-Mat/Table 4.XLS
