# Supplementary material for: Whole Genome Sequencing Reveals Major Deletions in the Genome of M7, a Gamma Ray-Induced Mutant of Trichoderma virens That Is Repressed in Conidiation, Secondary Metabolism, and Mycoparasitism
Source: Front Microbiol. 2020 Jun 12;11:1030. doi: 10.3389/fmicb.2020.01030 (PMC7303927; doi:10.3389/fmicb.2020.01030)
Supplement: Supplementary file 1 [file Data_Sheet_1.zip › Suppl-Mat/Table 1.XLSX]

## Sheet: Sheet1
Table S2. GC-MS analysis of Wild type T.virens
RT Time	Start Time	End Time	m/z	Area	Area%	Height	Height %	A/H	Mark	Name of the compound
0.539	0.515	0.6	TIC	16133998	7.4	8175698	11.81	1.97	V	Carbamic acid, monoammonium salt
0.621	0.6	0.675	TIC	8584162	3.94	3284831	4.75	2.61	V	Ethanol
0.805	0.71	0.82	TIC	2360243	1.08	906830	1.31	2.6	V	Ammonium acetate
0.924	0.845	0.995	TIC	5247321	2.41	842440	1.22	6.23	V	Ethyl Acetate
1.067	1.025	1.08	TIC	1594133	0.73	493529	0.71	3.23	V
1.105	1.08	1.115	TIC	1052523	0.48	506784	0.73	2.08	V
1.132	1.115	1.195	TIC	2389531	1.1	528371	0.76	4.52	V	1,3-Pentadiene, 2,3-dimethyl-
1.274	1.23	1.335	TIC	2919338	1.34	470468	0.68	6.21	V	dl-Alanyl-l-alanine
1.361	1.345	1.385	TIC	1084734	0.5	453720	0.66	2.39	V
1.47	1.385	1.48	TIC	2768423	1.27	511222	0.74	5.42	V	2,4(1H,3H)-Pyrimidinedione, dihydro-5-hydroxy-
1.505	1.48	1.54	TIC	1817838	0.83	513206	0.74	3.54	V
1.551	1.54	1.58	TIC	1175833	0.54	499969	0.72	2.35	V	Acetic acid, oxo-
1.65	1.58	1.8	TIC	6305219	2.89	538701	0.78	11.7	V	1-Butanol, 3-methyl-
1.834	1.825	1.87	TIC	1090167	0.5	414569	0.6	2.63	V
1.904	1.89	1.96	TIC	1626986	0.75	398738	0.58	4.08	V
2.027	1.96	2.1	TIC	3250950	1.49	407723	0.59	7.97	V	2,2-Bis(ethylsulfonyl)propane
2.146	2.135	2.19	TIC	1165405	0.53	365468	0.53	3.19	V
2.231	2.215	2.265	TIC	1021548	0.47	349471	0.5	2.92	V
2.331	2.325	2.4	TIC	1442466	0.66	331311	0.48	4.35	V
2.488	2.47	2.555	TIC	1558445	0.71	317746	0.46	4.9	V
2.67	2.64	2.73	TIC	1179698	0.54	286224	0.41	4.12	V	Carbon dioxide
5.379	5.29	5.73	TIC	7841261	3.6	939310	1.36	8.35	V	2,4-Pentadien-1-ol, 3-pentyl-, (2Z)-
10.733	10.695	10.855	TIC	3123108	1.43	1358726	1.96	2.3	V	Dodecane
11.426	11.23	11.435	TIC	1616898	0.74	170229	0.25	9.5	V
11.7	11.68	11.825	TIC	1376681	0.63	193778	0.28	7.1	V	Dodecane, 4,6-dimethyl-
12.392	12.32	12.475	TIC	1530085	0.7	250111	0.36	6.12	V	Cyclohexane, 1-ethenyl-1-methyl-2-(1-methylethenyl)-4-(1-methylethylidene)-
12.692	12.58	12.7	TIC	1545802	0.71	313968	0.45	4.92	V
12.74	12.7	12.76	TIC	1137244	0.52	321445	0.46	3.54	V
12.788	12.76	12.845	TIC	1516310	0.7	328694	0.47	4.61	V	2-Undecenal
12.935	12.905	12.985	TIC	1360526	0.62	504842	0.73	2.69	V	Cyclohexane, 1-ethenyl-1-methyl-2,4-bis(1-methylethenyl)-, [1S-(1.alpha.,2.beta.,4.beta.)]-
13.028	12.985	13.285	TIC	11380541	5.22	4935884	7.13	2.31	SV	Cyclohexane, 1-ethenyl-1-methyl-2,4-bis(1-methylethenyl)-, [1S-(1.alpha.,2.beta.,4.beta.)]-
13.203	13.17	13.245	TIC	156710	0.07	93817	0.14	1.67	MI	1H-Cycloprop[e]azulene, 1a,2,3,4,4a,5,6,7b-octahydro-1,1,4,7-tetramethyl-, [1aR-(1a.alpha.,4.alpha.,4a.beta.,7b.alpha.)]-
13.323	13.285	13.405	TIC	1780113	0.82	641694	0.93	2.77	V	Caryophyllene
13.533	13.505	13.575	TIC	258590	0.12	118822	0.17	2.18	MI	Alloaromadendrene
13.873	13.83	13.94	TIC	2107283	0.97	638903	0.92	3.3	V	Naphthalene, 1,2,4a,5,8,8a-hexahydro-4,7-dimethyl-1-(1-methylethyl)-, [1S-(1.alpha.,4a.beta.,8a.alpha.)]-
13.974	13.94	14.01	TIC	2510501	1.15	1164421	1.68	2.16	V	Germacrene D
14.038	14.01	14.07	TIC	2057792	0.94	1066951	1.54	1.93	V
14.147	14.07	14.195	TIC	4912369	2.25	1206014	1.74	4.07	V	.gamma.-Muurolene
14.224	14.195	14.265	TIC	1187934	0.54	431700	0.62	2.75	V	Cyclohexane, 1-ethenyl-1-methyl-2,4-bis(1-methylethenyl)-, [1S-(1.alpha.,2.beta.,4.beta.)]-
14.335	14.265	15.09	TIC	29206191	13.4	10205036	14.74	2.86	SV	Naphthalene, 1,2,3,4,4a,5,6,8a-octahydro-7-methyl-4-methylene-1-(1-methylethyl)-, (1.alpha.,4a.beta.,8a.alpha.)-
14.455	14.43	14.51	TIC	720677	0.33	324109	0.47	2.22	MI	(3aS,8aS)-6,8a-Dimethyl-3-(propan-2-ylidene)-1,2,3,3a,4,5,8,8a-octahydroazulene
14.877	14.845	14.915	TIC	210226	0.1	101376	0.15	2.07	MI	4aH-Cycloprop[e]azulen-4a-ol, decahydro-1,1,4,7-tetramethyl-, [1aR-(1a.alpha.,4.beta.,4a.beta.,7.alpha.,7a.beta.,7b.alpha.)]-
15.027	14.995	15.055	TIC	227487	0.1	100865	0.15	2.26	MI	Heptadecane
15.131	15.09	15.32	TIC	5009492	2.3	1403778	2.03	3.57	V	1H-Cycloprop[e]azulen-4-ol, decahydro-1,1,4,7-tetramethyl-, [1aR-(1a.alpha.,4.beta.,4a.beta.,7.alpha.,7a.beta.,7b.alpha.)]-
15.745	15.715	15.775	TIC	160767	0.07	100945	0.15	1.59	MI	3-Heptadecene, (Z)-
15.938	15.91	15.965	TIC	179250	0.08	114032	0.16	1.57	MI	Heptadecane
16.129	16.1	16.165	TIC	187407	0.09	101003	0.15	1.86	MI	Pentadecanal-
16.744	16.7	16.785	TIC	501465	0.23	158660	0.23	3.16	MI	Tetradecanoic acid
16.806	16.785	16.86	TIC	228321	0.1	85935	0.12	2.66	MI	Heptadecane
17.003	16.975	17.04	TIC	298489	0.14	207739	0.3	1.44	MI
18.271	18.16	18.335	TIC	1341604	0.62	307736	0.44	4.36	V	Oleic Acid
18.414	18.335	18.58	TIC	11916778	5.47	3506524	5.07	3.4	V	n-Hexadecanoic acid
19.175	19.12	19.255	TIC	1152669	0.53	252268	0.36	4.57	V	2(3H)-Furanone, 5-dodecyldihydro-
19.378	19.295	19.43	TIC	16235117	7.45	5128937	7.41	3.17	V	Oleic Acid
19.456	19.43	19.555	TIC	7372789	3.38	2645134	3.82	2.79	V	Octadecanoic acid
19.571	19.555	19.615	TIC	1463255	0.67	450784	0.65	3.25	V	8-Methyloctahydrocoumarin
19.645	19.615	19.705	TIC	2084529	0.96	665757	0.96	3.13	V	Palmitic acid vinyl ester
19.749	19.705	19.78	TIC	1501637	0.69	408295	0.59	3.68	V	Palmitoyl chloride
19.85	19.805	19.865	TIC	1022066	0.47	313056	0.45	3.26	V	Glycidyl oleate
19.914	19.89	19.99	TIC	2849830	1.31	1205689	1.74	2.36	V	Glycidyl palmitate
20.045	19.99	20.085	TIC	1948051	0.89	440174	0.64	4.43	V	2(3H)-Furanone, dihydro-5-tetradecyl-
20.116	20.085	20.155	TIC	1676470	0.77	496150	0.72	3.38	V	Cyclopentadecanone, 2-hydroxy-
20.171	20.155	20.245	TIC	1896300	0.87	412745	0.6	4.59	V	2H-Pyran-2-one, tetrahydro-6-tridecyl-
20.293	20.275	20.35	TIC	1562364	0.72	557719	0.81	2.8	V	9-Octadecenoic acid, 1,2,3-propanetriyl ester, (E,E,E)-
20.378	20.35	20.425	TIC	1337191	0.61	424596	0.61	3.15	V	Oleoyl chloride
20.547	20.49	20.585	TIC	3333073	1.53	1439383	2.08	2.32	V	9-Octadecenoic acid, 1,2,3-propanetriyl ester, (E,E,E)-
20.626	20.585	20.67	TIC	2123378	0.97	668472	0.97	3.18	V	Glycidyl palmitate
20.823	20.795	20.86	TIC	1311726	0.6	473872	0.68	2.77	V	Diisooctyl phthalate
20.906	20.86	20.925	TIC	1027070	0.47	276321	0.4	3.72	V
20.945	20.925	20.995	TIC	1036519	0.48	269331	0.39	3.85	V	5,5-Diethylheptadecane
21.091	21.06	21.17	TIC	1317253	0.6	218692	0.32	6.02	V
21.458	21.44	21.54	TIC	1087461	0.5	198966	0.29	5.47	V
21.683	21.665	21.78	TIC	1330837	0.61	275801	0.4	4.83	V	1,4-Benzenedicarboxylic acid, bis(2-ethylhexyl) ester

## Sheet: Sheet2
GC-MS analysis of M7
RT Time	Start Time	End Time	m/z	Area	Area%	Height	Height %	A/H	Mark	Name of the compound
0.494	0.45	0.7	TIC	14568386	66.79	7893260	76.39	1.85	MI	Carbamic acid, monoammonium salt
11.647	11.62	11.7	TIC	181169	0.83	131527	1.27	1.38	MI	Dodecane, 4,6-dimethyl-
13.204	13.17	13.225	TIC	355066	1.63	197854	1.91	1.79	MI	1H-3a,7-Methanoazulene, octahydro-3,8,8-trimethyl-6-methylene-, [3R-(3.alpha.,3a.beta.,7.beta.,8a.alpha.)]-
13.23	13.165	13.23	TIC	418208	1.92	208771	2.02	2	MI
13.277	13.15	13.42	TIC	2045801	9.38	421095	4.08	4.86	MI	1H-3a,7-Methanoazulene, octahydro-3,8,8-trimethyl-6-methylene-, [3R-(3.alpha.,3a.beta.,7.beta.,8a.alpha.)]-
13.301	13.295	13.32	TIC	200892	0.92	220480	2.13	0.91	MI	Naphthalene, 1,2,3,4,4a,7-hexahydro-1,6-dimethyl-4-(1-methylethyl)-
13.831	13.775	13.92	TIC	469337	2.15	207788	2.01	2.26	MI	(1R,4R,5S)-1,8-Dimethyl-4-(prop-1-en-2-yl)spiro[4.5]dec-7-ene
14.209	14.17	14.305	TIC	251513	1.15	151008	1.46	1.67	MI	(1R,5S)-1,8-Dimethyl-4-(propan-2-ylidene)spiro[4.5]dec-7-ene
14.336	14.305	14.385	TIC	101566	0.47	57804	0.56	1.76	MI	Naphthalene, 1,2,4a,5,8,8a-hexahydro-4,7-dimethyl-1-(1-methylethyl)-, [1S-(1.alpha.,4a.beta.,8a.alpha.)]-
14.408	14.385	14.49	TIC	70610	0.32	38320	0.37	1.84	MI	(1S,2R,5R)-2-Methyl-5-((R)-6-methylhept-5-en-2-yl)bicyclo[3.1.0]hexan-2-ol
15.759	15.665	15.92	TIC	2536261	11.63	672892	6.51	3.77	MI	Spiro[4.5]dec-8-en-7-ol, 4,8-dimethyl-1-(1-methylethyl)-
15.973	15.92	16.155	TIC	479010	2.2	84091	0.81	5.7	MI	Spiro[4.5]dec-6-en-8-one, 1,7-dimethyl-4-(1-methylethyl)-
16.365	16.305	16.48	TIC	134488	0.62	48380	0.47	2.78	MI	Tricyclo[5.4.0.0(2,8)]undec-9-ene, 2,6,6,9-tetramethyl-, (1R,2S,7R,8R)-

## Sheet: Sheet4
Kovats retention indices for metabolites analysed in Wild type T.virens
	RT Time	Name of the compound	Kovatz index Calculated	Kovatz index Reported
	0.539	Carbamic acid, monoammonium salt
C5	0.55	Pentane	500
	0.621	Ethanol	544.099
C6	0.711	n-Hexane	600
	0.805	Ammonium acetate	606.403
	0.924	Ethyl Acetate	614.51	608
	1.067		624.251
	1.105		626.839
	1.132	1,3-Pentadiene, 2,3-dimethyl-	628.678
	1.274	dl-Alanyl-l-alanine	638.351
	1.361		644.278
	1.47	2,4(1H,3H)-Pyrimidinedione, dihydro-5-hydroxy-	651.703
	1.505		654.087
	1.551	Acetic acid, oxo-	657.221
	1.65	1-Butanol, 3-methyl-	663.965
	1.834		676.499
	1.904		681.267
	2.027	2,2-Bis(ethylsulfonyl)propane	689.646
	2.146		697.752
C7	2.179	Heptane, 2,4-dimethyl-	700
	2.231		700.961
	2.331		702.81
	2.488		705.713
	2.67	Carbon dioxide	709.077
	5.379	2,4-Pentadien-1-ol, 3-pentyl-, (2Z)-	759.161
C10	7.588	Undecane	1000
C11	9.384	Undecane	1100
	10.733	Dodecane	1193.75
C12	10.823	Dodecane	1200
	11.426		1248.05
	11.7	Dodecane, 4,6-dimethyl-	1269.88
C13	12.078	Tridecane	1300
	12.392	Cyclohexane, 1-ethenyl-1-methyl-2-(1-methylethenyl)-4-(1-methylethylidene)-	1330.6
	12.692		1359.84
	12.74		1364.52
	12.788	2-Undecenal	1369.2
	12.935	iso-beta-elemene	1383.53	1379
	13.028	iso-beta-elemene	1392.59	1379
C14	13.104	Tetradecane	1400
	13.203	1H-Cycloprop[e]azulene, 1a,2,3,4,4a,5,6,7b-octahydro-1,1,4,7-tetramethyl-, [1aR-(1a.alpha.,4.alpha.,4a.beta.,7b.alpha.)]- / Aromadendrene	1409.57	1439
	13.323	Caryophyllene	1421.18	1418
	13.533	Alloaromadendrene	1441.49	1461
	13.873	Naphthalene, 1,2,4a,5,8,8a-hexahydro-4,7-dimethyl-1-(1-methylethyl)-, [1S-(1.alpha.,4a.beta.,8a.alpha.)]-	1474.37	1472
	13.974	Germacrene D	1484.14	1480
	14.038		1490.33
C15	14.138	Pentadecane	1500
	14.147	.gamma.-Muurolene	1500.98	1477
	14.224	(-)-beta-Elemene	1509.4	1570
	14.335	Naphthalene, 1,2,3,4,4a,5,6,8a-octahydro-7-methyl-4-methylene-1-(1-methylethyl)-, (1.alpha.,4a.beta.,8a.alpha.)- / beta-cadinene	1521.53	1524
	14.455	(3aS,8aS)-6,8a-Dimethyl-3-(propan-2-ylidene)-1,2,3,3a,4,5,8,8a-octahydroazulene	1534.64
	14.877	Palustrol	1580.77	1563
	15.027	Heptadecane	1597.16
C16	15.043	Hexadecane	1598.82
	15.131	1H-Cycloprop[e]azulen-4-ol, decahydro-1,1,4,7-tetramethyl-, [1aR-(1a.alpha.,4.beta.,4a.beta.,7.alpha.,7a.beta.,7b.alpha.)]- / (+)-Viridiflorol	1609.18	1590
	15.745	3-Heptadecene, (Z)-	1681.41
C17	15.903	Heptadecane	1700
	15.938	Heptadecane	1704.09
	16.129	Pentadecanal-	1726.4
	16.744	Tetradecanoic acid	1798.25
C18	16.759	Octadecane	1800
	16.806	Heptadecane	1805.62
	17.003		1829.19
C19	17.595	Nonadecane	1900
	18.271	Oleic Acid
	18.414	n-Hexadecanoic acid
	19.175	2(3H)-Furanone, 5-dodecyldihydro-
	19.378	Oleic Acid
	19.456	Octadecanoic acid
	19.571	8-Methyloctahydrocoumarin
	19.645	Palmitic acid vinyl ester
	19.749	Palmitoyl chloride
	19.85	Glycidyl oleate
	19.914	Glycidyl palmitate
	20.045	2(3H)-Furanone, dihydro-5-tetradecyl-
	20.116	Cyclopentadecanone, 2-hydroxy-
	20.171	2H-Pyran-2-one, tetrahydro-6-tridecyl-
	20.293	9-Octadecenoic acid, 1,2,3-propanetriyl ester, (E,E,E)-
	20.378	Oleoyl chloride
	20.547	9-Octadecenoic acid, 1,2,3-propanetriyl ester, (E,E,E)-
	20.626	Glycidyl palmitate
	20.823	Diisooctyl phthalate
	20.906					.
	20.945	5,5-Diethylheptadecane
	21.091
	21.458
	21.683	1,4-Benzenedicarboxylic acid, bis(2-ethylhexyl) ester

## Sheet: Sheet5
Kovats retention indices for metabolites analysed in M7
	RT Time	Name of the compound	Kovatz index Calculated	Kovatz index Reported
	0.494	Carbamic acid, monoammonium salt
C5	0.55	Pentane	500
C6	0.711	n-Hexane	600
C7	2.179	Heptane, 2,4-dimethyl-	700
C11	9.384	Undecane	1100
C12	10.823	Dodecane	1200
	11.647	Dodecane, 4,6-dimethyl-	1230.59
C13	12.078	Tetradecane	1300
C14	13.104	Tetradecane	1400
	13.204	1H-3a,7-Methanoazulene, octahydro-3,8,8-trimethyl-6-methylene-, [3R-(3.alpha.,3a.beta.,7.beta.,8a.alpha.)]- / beta-Cedrene	1409.67	1418
	13.23		1412.19
	13.277	1H-3a,7-Methanoazulene, octahydro-3,8,8-trimethyl-6-methylene-, [3R-(3.alpha.,3a.beta.,7.beta.,8a.alpha.)]-/ beta-Cedrene	1416.73	1418
	13.301	Naphthalene, 1,2,3,4,4a,7-hexahydro-1,6-dimethyl-4-(1-methylethyl)-	1419.05
	13.831	(1R,4R,5S)-1,8-Dimethyl-4-(prop-1-en-2-yl)spiro[4.5]dec-7-ene	1470.31
C15	14.138	Pentadecane	1500
	14.209	(1R,5S)-1,8-Dimethyl-4-(propan-2-ylidene)spiro[4.5]dec-7-ene	1507.85
	14.336	Naphthalene, 1,2,4a,5,8,8a-hexahydro-4,7-dimethyl-1-(1-methylethyl)-, [1S-(1.alpha.,4a.beta.,8a.alpha.)]-	1521.88	1524
	14.408	(1S,2R,5R)-2-Methyl-5-((R)-6-methylhept-5-en-2-yl)bicyclo[3.1.0]hexan-2-ol /Sabinene hydrate	1529.83
C16	15.043	Hexadecane	1600
	15.759	Spiro[4.5]dec-8-en-7-ol, 4,8-dimethyl-1-(1-methylethyl)-	1683.26
C17	15.903	Heptadecane	1700
	15.973	Spiro[4.5]dec-6-en-8-one, 1,7-dimethyl-4-(1-methylethyl)-	1708.18
	16.365	Tricyclo[5.4.0.0(2,8)]undec-9-ene, 2,6,6,9-tetramethyl-, (1R,2S,7R,8R)-	1753.97
C18	16.759	Octadecane	1800
