# Supplementary material for: Whole Genome Sequencing Reveals Major Deletions in the Genome of M7, a Gamma Ray-Induced Mutant of Trichoderma virens That Is Repressed in Conidiation, Secondary Metabolism, and Mycoparasitism
Source: Front Microbiol. 2020 Jun 12;11:1030. doi: 10.3389/fmicb.2020.01030 (PMC7303927; doi:10.3389/fmicb.2020.01030)
Supplement: Supplementary file 1 [file Data_Sheet_1.zip › Suppl-Mat/Table 2.XLSX]

## Sheet: Sheet1
Table S3. Genes downregulated in M7XM7 vs WTXWT (with genes not expressed in M7)
Contig_ID	BLAST Hit	WXW_FPKM	7X7_FPKM	Log2 of fold change (C/D)	CDD Search	Remarks/ Putative function
c22066_g1_i1	TRIVIDRAFT_53536	19.3322	0	NA	S-adenosylmethionine-dependent methyltransferases (SAM or AdoMet-MTase)	Transferase
c14010_g1_i1	TRIVIDRAFT_43673	6.8835	0	NA	Short-chain dehydrogenases/reductases (SDR)	Oxidoreductase
c159_g1_i1	TRIVIDRAFT_59982	5.8383	0	NA	Cytochrome P450	Cytochrome P450
c18127_g1_i1	TRIVIDRAFT_53537	5.78581	0	NA	NAD/NADP octopine/nopaline dehydrogenase	Oxidoreductase
c6144_g1_i1	TRIVIDRAFT_216915	5.78034	0	NA	2OG-Fe dioxygenase	Oxidoreductase
c17958_g1_i1	TRIVIDRAFT_222635	4.10717	0	NA	No hit	Hypothetical protein
c4946_g1_i1	TRIVIDRAFT_231364	3.67961	0	NA	Carbohydrate-binding module family 13 protein	CAZyme
c14703_g1_i1	TRIVIDRAFT_77102	3.63887	0	NA	No hit	Hypothetical protein
c32377_g1_i1	TRIVIDRAFT_140693	3.53139	0	NA	Alpha/beta hydrolase	Secondary metabolism (PKS6 cluster)
c8205_g1_i2	TRIVIDRAFT_151414	3.50935	0	NA	Transferase family	Transferase
c21741_g1_i1	TRIVIDRAFT_153900	3.38642	0	NA	Multicopper oxidase with three cupredoxin domains	Secondary metabolism (PKS4 cluster)
c6354_g1_i1	TRIVIDRAFT_53350	3.13445	0	NA	Pimeloyl-ACP methyl ester carboxylesterase	Secondary metabolism (PKS14 cluster)
c6429_g1_i2	TRIVIDRAFT_127080	1.87187	0	NA	Fungal specific transcription factor domain	Transcription Factor
c32361_g1_i1	TRIVIDRAFT_222494	1.87107	0	NA	Cytochrome P450	Cytochrome P450
c954_g1_i2	TRIVIDRAFT_35498	1.65048	0	NA	Putative polyketide synthase	Secondary metabolism (PKS8)
c6239_g1_i1	TRIVIDRAFT_71600	1.04358	0	NA	Glycoside hydrolase family 92 protein	CAZyme
c14129_g1_i1	TRIVIDRAFT_56195	194.852	0.0165288	13.5251	Isoprenoid Biosynthesis enzymes/Terpene cyclase	Secondary metabolism (Vir4)
c7386_g1_i1	TRIVIDRAFT_74289	147.848	0.0335173	12.1069	Cytochrome P450	Secondary metabolism (Vir2)
c11501_g1_i2	TRIVIDRAFT_39153	53.1924	0.0137413	11.9185	Cytochrome P450	Secondary metabolism (Vir1)
c28458_g1_i1	GAO88605-Aspergillus udagawae	117.3	0.0503489	11.186	Thioredoxin reductase	Secondary metabolism (Glv16)
c28328_g1_i1	GAO88609-Aspergillus udagawae	92.3498	0.0490539	10.8785	Cytochrome P450	Secondary metabolism (Glv19)
c11644_g1_i1	TRIVIDRAFT_151465	42.7966	0.0249143	10.7463	S-adenosylmethionine-dependent methyltransferases	Secondary metabolism (Glv7)
c10519_g1_i1	TRIVIDRAFT_191816	45.4214	0.0338508	10.39	Cytochrome P450	Secondary metabolism (Glv3)
c12105_g1_i2	GAO88607-Aspergillus udagawae	20.1122	0.0176053	10.1578	Cytochrome P450	Secondary metabolism (Glv14)
c14274_g1_i1	TRIVIDRAFT_202324	13.9626	0.012267	10.1526	No hit	Hypothetical protein
c7380_g1_i1	GAO88597-Aspergillus udagawae	63.1704	0.0588115	10.0689	Ent-kaurene oxidase	Secondary metabolism (Glv4)
c11410_g1_i1	GAO88608-Aspergillus udagawae	39.286	0.0385159	9.99435	Sterigmatocystin 8-O-methyltransferase	Secondary metabolism (Glv13)
c17841_g1_i1	GAO88603-Aspergillus udagawae	87.1009	0.0877061	9.95579	Nucleobase-cation-symport-1 (NCS1) transporter NRT1-like	Secondary metabolism (Glv18)
c1416_g1_i1	TRIVIDRAFT_83751	52.4233	0.0534949	9.93659	ABC transporter	Secondary metabolism (Glv22)
c7132_g1_i1	TRIVIDRAFT_88460	180.504	0.185301	9.92795	Peptidase S8 family domain in ProteinaseK-like proteins	Peptidase
c15403_g1_i1	TRIVIDRAFT_49849	36.9203	0.0433016	9.73578	Hydrophobin	Hydrophobin
c8390_g1_i2	TRIVIDRAFT_90966	28.1292	0.0363842	9.59454	Cytochrome P450	Cytochrome P450
c28545_g1_i1	TRIVIDRAFT_230740	123.195	0.16643	9.53182	S-adenosylmethionine-dependent methyltransferases (SAM or AdoMet-MTase)	Secondary metabolism (Vdn11)
c21185_g1_i1	TRIVIDRAFT_151590	8.21932	0.0114738	9.48453	Putative polyketide synthase	Secondary metabolism (PKS14)
c7528_g1_i3	TRIVIDRAFT_74291	152.086	0.222604	9.41619	Cytochrome P450	Secondary metabolism (Vir3)
c10984_g1_i3	TRIVIDRAFT_230771	7.60834	0.0120073	9.30753	Ferric reductase and NADPH oxidase (NOX) domain-containing protein	Oxidoreductase
c5945_g1_i1	GAO88606-Aspergillus udagawae	13.1371	0.0276799	8.8906	Membrane bound O-acyl transferase family	Secondary metabolism (Glv15)
c28953_g1_i1	TRIVIDRAFT_91466	106.639	0.256952	8.69702	Hydrophobin	Hydrophobin
c28897_g1_i1	TRIVIDRAFT_213072	81.3315	0.201571	8.65638	S-adenosylmethionine-dependent methyltransferases (SAM or AdoMet-MTase)	Secondary metabolism (Glv1)
c31890_g1_i1	TRIVIDRAFT_77334	7.10508	0.0197984	8.48732	Peptidase S8 family domain in ProteinaseK-like proteins	Peptidase
c1705_g2_i1	TRIVIDRAFT_86763	5.89537	0.0172689	8.41526	Peptidase M14 carboxypeptidase subfamily A/B-like	Peptidase
c500_g1_i1	TRIVIDRAFT_38198	114.1	0.350533	8.34653	Cytochrome P450	Secondary metabolism (Vir5)
c31889_g1_i1	TRIVIDRAFT_55809	13.1845	0.0481289	8.09772	Ulp1 protease family	Peptidase
c32736_g1_i1	TRIVIDRAFT_91256	19.5323	0.0738837	8.04639	Domain of unknown function (DUF3237)	Hypothetical protein
c25402_g1_i1	TRIVIDRAFT_156844	5.58294	0.0228841	7.93054	Ubiquitin 3 binding protein	Peptidase
c14089_g1_i1	TRIVIDRAFT_111957	17.7156	0.078859	7.81153	No hit	Hypothetical protein
c9391_g1_i1	KID95422-Metarhizium majus	3.71864	0.0166024	7.80724	Ankyrin repeat-containing domain protein	Ankyrin
c8612_g1_i3	TRIVIDRAFT_230775	7.38283	0.0334592	7.78563	Fungal GAL4-like Zn(2)Cys(6) binuclear cluster DNA-binding domain	Secondary metabolism (Glv8)
c8643_g1_i1	GAO88614-Aspergillus udagawae	197.459	1.03484	7.576	ATP synthase subunit beta, mitochondrial	Energy
c10665_g1_i3	TRIVIDRAFT_64821	24.5211	0.131016	7.54814	Cytochrome P450	Cytochrome P450
c17836_g1_i1	TRIVIDRAFT_56038	1.98762	0.0112071	7.47049	Glycosyl hydrolase family 92	CAZymes
c483_g1_i2	TRIVIDRAFT_151142	14.1037	0.0868633	7.34311	SRPBCC super family, Bet v1-like protein	Secondary metabolism (Vdn9)
c18252_g1_i1	TRIVIDRAFT_216822	7.70223	0.0489433	7.29802	No hit	Hypothetical protein
c5798_g1_i1	TRIVIDRAFT_81227	8.40005	0.0554305	7.24357	No hit	Hypothetical protein
c2537_g1_i1	TRIVIDRAFT_64883	0.544904	0.0039662	7.1021	Acyl transferase domain in polyketide synthase (PKS) enzymes	Secondary metabolism (PKS17)
c4966_g1_i2	TRIVIDRAFT_231246	17.5821	0.150184	6.87123	Sulfite oxidase	Oxidoreductase
c9828_g1_i2	TRIVIDRAFT_59507	2.26968	0.0196105	6.85472	class I SAM-dependent methyltransferase	Methyl transferase
c25814_g1_i1	TRIVIDRAFT_223757	3.77881	0.0332477	6.82854	Rossmann-fold NAD(P)(+)-binding proteins	Oxidoreductase
c11930_g1_i4	TRIVIDRAFT_69442	3.2161	0.0288246	6.80187	Cupredoxin superfamily	Secondary metabolism (PKS4 cluster)
c32291_g1_i1	TRIVIDRAFT_90003	123.08	1.17954	6.70523	Trypsin-like serine protease	Secondary metabolism (Tex12 cluster)
c7886_g1_i1	TRIVIDRAFT_27806	22.1335	0.213035	6.699	Short-chain dehydrogenases/reductases (SDR)	Oxidoreductase
c16659_g1_i1	TRIVIDRAFT_119998	15.6796	0.153723	6.67242	Methyltransferase domain	Transferase
c18324_g1_i1	TRIVIDRAFT_84609	7.78536	0.0767661	6.66415	Alpha/beta hydrolases	Hydrolase
c21378_g1_i1	TRIVIDRAFT_48076	3.13283	0.0311809	6.65066	Glycoside hydrolase family 2	CAZyme
c21353_g1_i1	TRIVIDRAFT_191877	4.50349	0.0476532	6.56233	Glyoxalase I that uses Zn(++) as cofactor	Defense
c23169_g1_i1	TRIVIDRAFT_47547	17.4872	0.1917	6.5113	Glycoside hydrolase family 18	CAZymes
c10733_g1_i2	CRG91957-Talaromyces islandicus	16.8749	0.187422	6.49245	Saccharomyces cerevisiae Azole resistance protein 1 (Azr1p)	Defense
c11662_g1_i1	TRIVIDRAFT_134555	9.52041	0.10601	6.48876	Cytochrome P450	Cytochrome P450
c9794_g1_i1	TRIVIDRAFT_66940	0.562765	0.00630185	6.48061	Non-robosomal peptide synthetase	Secondary metabolism (Tex1)
c4934_g1_i1	TRIVIDRAFT_78735	35.2433	0.398057	6.46823	SRPBCC super family, Bet v1-like protein, Pyrabactin resistance 1 (PYR1)-like	Secondary metabolism (Vdn6)
c8154_g1_i5	TRIVIDRAFT_170504	23.8661	0.277148	6.42817	Gamma-glutamyl cyclotransferase	Transferase
c19044_g1_i1	TRIVIDRAFT_230790	223.318	2.69833	6.37089	Cytochrome P450	Secondary metabolism (Vdn3)
c10825_g1_i2	TRIVIDRAFT_179915	4.44711	0.0544992	6.35049	NAD(P)/FAD-dependent oxidoreductase	Oxidoreductase
c25019_g1_i1	TRIVIDRAFT_9842	133.31	1.70778	6.28653	Hydrophobin	Hydrophobin
c8283_g1_i2	TRIVIDRAFT_53581	13.4098	0.190717	6.13571	Lactoylglutathione lyase, Catechol 2,3-dioxygenase/ Glyoxalase	Secondary metabolism (Vdn14)
c17734_g1_i1	TRIVIDRAFT_209609	3.36823	0.0493819	6.09186	Putative conidial pigment polyketide synthase PksP/Alb1	Secondary metabolism (PKS4)
c7434_g1_i1	TRIVIDRAFT_53366	109.833	1.63729	6.06786	Cytochrome P450	Secondary metabolism (Vdn1)
c3520_g1_i2	TRIVIDRAFT_197528	3.05838	0.0474967	6.0088	No hit	Secondary metabolism (PKS8 cluster)
c24872_g1_i1	TRIVIDRAFT_230186	27.0854	0.428643	5.9816	NAD(P)+-dependent aldehyde dehydrogenase superfamily	Oxidoreductase
c7579_g1_i1	TRIVIDRAFT_178991	1.28146	0.0203844	5.97418	C6 transcription factor domain-containing protein	Transcrition factor
c3720_g1_i1	TRIVIDRAFT_160041	2.33562	0.0386016	5.919	Amidase	Peptidase
c14474_g1_i1	TRIVIDRAFT_64824	1.84468	0.0312033	5.88553	Gamma-glutamyltranspeptidase	Peptidase
c15466_g1_i1	TRIVIDRAFT_166093	1.86746	0.0329823	5.82324	Fungal catalases	Defense
c9754_g2_i1	TRIVIDRAFT_151337	66.0792	1.22328	5.75537	Cytochrome P450	Secondary metabolism (Vdn12)
c7590_g1_i2	TRIVIDRAFT_53582	31.2603	0.588914	5.73013	NAD(P)/FAD-dependent oxidoreductase, Pyridine nucleotide-disulphide oxidoreductase	Secondary metabolism (Vdn13)
c1052_g1_i1	QBZ65333-Pyricularia oryzae	73.2035	1.41696	5.69105	Cytochrome P450	Cytochrome P450
c4882_g1_i1	TRIVIDRAFT_110896	6.7194	0.132838	5.66059	No hit	Hypothetical protein
c12112_g1_i3	TRIVIDRAFT_191817	16.3011	0.325651	5.6455	1-aminocyclopropane-1-carboxylate synthase, Aminotransferase class I and II	Secondary metabolism (Glv2)
c13369_g1_i5	TRIVIDRAFT_222581	55.7342	1.13795	5.61405	Major Facilitator Superfamily	Transporter
c3248_g1_i1	TRIVIDRAFT_217588	4.6074	0.0967947	5.57288	No hit	Hypothetical protein
c28396_g1_i1	TRIVIDRAFT_ 209137	16.7078	0.359174	5.5397	DASH complex subunit Ask1	General Function
c4567_g1_i1	TRIVIDRAFT_216703	9.01551	0.195442	5.52759	No hit	Hypothetical protein
c25704_g1_i1	TRIVIDRAFT_231073	2.92205	0.0638062	5.51714	Zinc peptidases M18, M20, M28, and M42	Peptidase
c32081_g1_i1	TRIVIDRAFT_59698	3.55856	0.0825852	5.42927	Flavocytochrome b2 (FCB2) FMN-binding domain	Oxidoreductase
c8953_g1_i1	TRIVIDRAFT_60674	4.0675	0.0961618	5.40254	No hit	Hypothetical protein
c7762_g1_i1	TRIVIDRAFT_10003	7.79438	0.187251	5.37939	Non-robosomal peptide synthetase	Secondary metabolism (Tex2)
c17816_g1_i1	TRIVIDRAFT_222495	11.4766	0.283729	5.33804	Cytochrome P450	Cytochrome P450
c6152_g1_i1	TRIVIDRAFT_1900	8.5442	0.223076	5.25934	WSC domain	Carbohydate metabolism
c33071_g1_i1	TRIVIDRAFT_205388	8.82643	0.234079	5.23676	No hit	Hypothetical protein
c19025_g1_i1	TRIVIDRAFT_53637	3.32072	0.0916814	5.17872	Cytochrome P450	Cytochrome P450
c5044_g1_i2	TRIVIDRAFT_59236	18.6507	0.525415	5.14963	S-adenosylmethionine-dependent methyltransferases (SAM or AdoMet-MTase)	Transferase
c2588_g1_i2	TRIVIDRAFT_135139	36.7597	1.0421	5.14056	Major Facilitator Superfamily	Secondary metabolism (Vdn16)
c21626_g1_i1	TRIVIDRAFT_190071	3.23796	0.0929581	5.12236	Cytochrome P450	Cytochrome P450
c5474_g1_i1	TRIVIDRAFT_228753	2.70068	0.0797577	5.08155	No hit	Hypothetical protein
c22421_g1_i1	TRIVIDRAFT_35703	14.3323	0.427207	5.06819	Transferase family	Secondary metabolism (PKS8 cluster)
c12588_g1_i3	TRIVIDRAFT_42485	1.12414	0.033752	5.05771	2OG-Fe(II) oxygenase superfamily	Oxidoreductase
c14667_g1_i1	TRIVIDRAFT_53375	223.921	6.8908	5.02218	Cytochrome P450	Secondary metabolism (Vdn2)
c152_g1_i1	TRIVIDRAFT_50427	1.55253	0.0495017	4.971	Cytochrome P450	Cytochrome P450
c17626_g1_i1	TRIVIDRAFT_150453	2.61111	0.0847544	4.94523	Peptidase domain	Peptidase
c28445_g1_i1	TRIVIDRAFT_79838	12.976	0.422507	4.94073	WSC domain	Carbohydate metabolism
c32849_g1_i1	TRIVIDRAFT_216106	9.5405	0.320504	4.89565	Blastomyces yeast-phase-specific protein (Bys1)	Bys1
c25564_g1_i1	TRIVIDRAFT_83686	11.7267	0.403311	4.86176	Phenylacetate-coenzyme A ligase PaaK	General Function
c18593_g1_i1	TRIVIDRAFT_228094	3.27143	0.11318	4.85324	Polyamine oxidase	Oxidoreductase
c29573_g1_i1	TRIVIDRAFT_111274	9.87942	0.351037	4.81473	No hit	Hypothetical protein
c21140_g1_i1	TRIVIDRAFT_85599	50.3009	1.8181	4.79008	Fungalysin metallopeptidase	Peptidase
c14014_g1_i1	TRIVIDRAFT_59078	2.27188	0.0836964	4.76258	Major Facilitator Superfamily	Transporter
c26273_g1_i1	TRIVIDRAFT_27800	1.17718	0.0439063	4.74477	No hit	Hypothetical protein
c8255_g1_i2	TRIVIDRAFT_40202	1.45634	0.0587916	4.6306	Putative GprK-type G-protein coupled receptor protein	Cell signalling
c2630_g1_i2	TRIVIDRAFT_52608	48.4835	1.97631	4.61662	Pleiotropic Drug Resistance (PDR) Family protein	Transporter (ABC)
c14328_g1_i1	TRIVIDRAFT_8190	1.92482	0.078584	4.61434	Domain of unknown function (DUF4203)	Others
c14950_g1_i1	TRIVIDRAFT_60010	23.5235	0.967113	4.60427	Saccharomyces cerevisiae Azole resistance protein 1 (Azr1p)	Defense
c9321_g1_i2	TRIVIDRAFT_36679	2.56463	0.109514	4.54956	Short-chain dehydrogenases/reductases (SDR)	Oxidoreductase
c29226_g1_i1	TRIVIDRAFT_211280	18.4694	0.790313	4.54657	No hit	Hypothetical protein
c7917_g1_i1	TRIVIDRAFT_151341	27.2683	1.22893	4.47174	Alpha/beta hydrolase fold	Secondary metabolism (Vdn10)
c12606_g2_i2	KJK82553-Metarhizium anisopliae	6.3818	0.28873	4.46617	No hit	Hypothetical protein
c29003_g1_i1	TRIVIDRAFT_83807	6.04696	0.275088	4.45825	NAD(P)/FAD-dependent oxidoreductase	Oxidoreductase
c10107_g1_i3	TRIVIDRAFT_226303	1.15878	0.053526	4.43622	Rossmann-fold NAD(P)(+)-binding proteins	Oxidoreductase
c5893_g1_i2	TRIVIDRAFT_58307	11.1057	0.514231	4.43275	Peroxidase	Oxidoreductase
c32183_g1_i1	TRIVIDRAFT_55059	3.13134	0.145014	4.43252	Domain of unknown function (DUF4965)	Others
c28374_g1_i1	TRIVIDRAFT_84937	11.707	0.547198	4.41916	M14 family of metallocarboxypeptidases and related proteins	Peptidase
c1433_g1_i1	TRIVIDRAFT_45299	7.81199	0.365743	4.41679	Aldo/keto reductase	Oxidoreductase
c18499_g1_i1	TRIVIDRAFT_177757	1.03075	0.0490262	4.39399	No hit	Hypothetical protein
c5507_g1_i1	TRIVIDRAFT_83658	9.42122	0.481718	4.28965	Zinc peptidase like domain-containing protein	Peptidase
c14151_g1_i1	TRIVIDRAFT_214993	4.60297	0.239053	4.26716	DOMON-like type 9 carbohydrate binding module	Carbohydate metabolism
c9428_g1_i1	TRIVIDRAFT_170440	20.2806	1.05651	4.26273	FAD-dependent oxidoreductase	Secondary metabolism (Vdn5)
c22822_g1_i1	TRIVIDRAFT_10277	2.67421	0.141395	4.24131	GLEYA domain-containing protein	Carbohydate metabolism
c22308_g1_i1	TRIVIDRAFT_215947	13.9858	0.758047	4.20553	No hit	Hypothetical protein
c27165_g1_i1	TRIVIDRAFT_119401	2.82598	0.153496	4.20248	Acetyltransferase (GNAT) family	Transferase
c9675_g1_i1	TRIVIDRAFT_68467	0.320282	0.0177323	4.17489	Non-ribosomal peptide synthetase	Secondary metabolism (Tex7)
c17692_g1_i1	TRIVIDRAFT_111469	16.1832	0.913093	4.14759	No hit	Hypothetical protein
c7152_g1_i1	TRIVIDRAFT_215894	40.4002	2.28086	4.14671	No hit	Hypothetical protein
c7563_g1_i1	TRIVIDRAFT_60434	2.73778	0.155096	4.14177	No hit	Hypothetical protein
c32463_g1_i1	TRIVIDRAFT_67871	16.4067	0.931827	4.13808	FMN-dependent oxidoreductase	Oxidoreductase
c2200_g1_i1	TRIVIDRAFT_30537	2.77433	0.159296	4.12236	Acyl-CoA synthetase (AMP-forming)	Energy
c5495_g1_i1	TRIVIDRAFT_156714	2.90291	0.168694	4.10501	Dynamin like protein family includes dynamins and Mx proteins	General Function
c5305_g1_i1	TRIVIDRAFT_52335	7.37492	0.438869	4.07076	Glycoside hydrolase family 18	CAZymes
c28477_g1_i1	TRIVIDRAFT_47782	1.59685	0.0950974	4.06968	Amidase	Peptidase
c3606_g1_i1	TRIVIDRAFT_67390	3.63927	0.217179	4.0667	GAL4-like Zn(II)2Cys6 (or C6 zinc) binuclear cluster DNA-binding domain	Transcription Factor
c21433_g1_i1	TRIVIDRAFT_89880	2.78782	0.168171	4.05113	Putative sialic acid transporter	Transporter
c11711_g1_i1	TRIVIDRAFT_61638	10.3064	0.629385	4.03346	No hit	Hypothetical protein
c19085_g1_i1	TRIVIDRAFT_180603	3.30701	0.213115	3.95583	Clavaminic acid synthetase	Oxidoreductase
c11735_g2_i2	YP_008757982-Tor sinensis	1.3284	0.0881874	3.91297	Cytochrome c oxidase subunit III (mitochondrion)	Energy
c11156_g1_i2	TRIVIDRAFT_47297	5.49927	0.366919	3.9057	Domain of unknown function (DUF3292)	Others
c2793_g1_i1	TRIVIDRAFT_114654	1.02627	0.0684742	3.9057	No hit	Hypothetical protein
c22774_g1_i1	XP_002145932-Talaromyces marneffei	10.2305	0.689965	3.89021	No hit	Hypothetical protein
c21076_g1_i1	TRIVIDRAFT_217322	118.349	8.01381	3.88441	Glyceraldehyde-3-phosphate dehydrogenase	Secondary metabolism (Vir8)
c17932_g1_i1	TRIVIDRAFT_186579	1.83519	0.125945	3.86506	Cytochrome P450	Cytochrome P450
c5975_g1_i1	TRIVIDRAFT_63956	10.2823	0.712012	3.85212	Peptidase M35 family	Peptidase
c13975_g1_i1	TRIVIDRAFT_172252	2.03341	0.141571	3.8443	No hit	Hypothetical protein
c12608_g1_i1	TRIVIDRAFT_69939	3.12262	0.222827	3.80876	Peptidase S8 family domain	Peptidase
c31887_g1_i1	TRIVIDRAFT_71936	33.4403	2.43911	3.77716	Domain in Tre-2, BUB2p, and Cdc16p	General Function
c407_g1_i1	TRIVIDRAFT_124167	2.27142	0.166451	3.77043	Serine/threonine protein kinase	Cell signalling
c29219_g1_i1	TRIVIDRAFT_83099	6.86135	0.504514	3.76553	Short-chain dehydrogenases/reductases (SDR)	Oxidoreductase
c11292_g1_i1	TRIVIDRAFT_53086	3.95833	0.295641	3.74297	Choline dehydrogenase	Oxidoreductase
c14949_g1_i1	TRIVIDRAFT_75875	5.33011	0.403526	3.72343	NAD(P)+-dependent aldehyde dehydrogenase superfamily	Oxidoreductase
c8990_g1_i1	TRIVIDRAFT_49	3.73845	0.284307	3.71692	Salmonella virulence plasmid 65kDa B protein	Defense
c25173_g1_i1	TRIVIDRAFT_48578	1.72221	0.13649	3.65739	WD40 domain	General Function
c8085_g1_i2	TRIVIDRAFT_215055	5.28502	0.42227	3.64567	Sulfite oxidase	Oxidoreductase
c28607_g1_i1	TRIVIDRAFT_159594	2.11946	0.173553	3.61025	IBR domain, a half RING-finger domain	Transcription Factor
c3708_g1_i2	TRIVIDRAFT_71258	36.2316	2.97365	3.60694	GAL4-like Zn(2)Cys(6) binuclear cluster DNA-binding domain	Transcription Factor
c8574_g1_i1	TRIVIDRAFT_77829	32.0739	2.63507	3.60549	Taurine catabolism dioxygenase TauD, TfdA family	Oxidoreductase
c7787_g1_i3	TRIVIDRAFT_91392	151.779	12.4746	3.60491	Short-chain dehydrogenases/reductases (SDR)	Secondary metabolism (Vdn17)
c12248_g1_i1	TRIVIDRAFT_118500	4.71234	0.391125	3.59074	Zinc finger, C2H2 type	Transcription factor
c5355_g1_i2	TRIVIDRAFT_221764	2.24809	0.197556	3.50837	No hit	Hypothetical protein
c24770_g1_i1	TRIVIDRAFT_111866	3.13569	0.280441	3.48301	Glycoside hydrolase family 18	CAZymes
c3299_g1_i1	TRIVIDRAFT_112283	7.01176	0.650552	3.43004	Peptidase domain in the S53 family	Peptidase
c6482_g1_i1	TRIVIDRAFT_43959	1.06104	0.101493	3.38603	Major Facilitator Superfamily	Transporter
c2904_g1_i1	TRIVIDRAFT_64335	23.2618	2.23929	3.37685	Major Facilitator Superfamily	Secondary metabolism (Vir6)
c1399_g1_i1	TRIVIDRAFT_32683	4.42163	0.427525	3.37049	Glycoside hydrolase family 55	CAZymes
c11451_g3_i1	TRIVIDRAFT_73257	55.7106	5.39654	3.36785	Heme-dependent peroxidases similar to plant peroxidases	Oxidoreductase
c8233_g1_i1	TRIVIDRAFT_90482	2.29861	0.223284	3.36381	Choline dehydrogenase	Oxidoreductase
c12649_g1_i1	TRIVIDRAFT_193258	8.68105	0.852772	3.34764	Berberine and berberine like	Defense
c3497_g1_i1	TRIVIDRAFT_232088	2.50454	0.247226	3.34064	Epoxide hydrolase N-terminus	Defense
c33243_g1_i1	TRIVIDRAFT_60814	1.58353	0.163011	3.2801	No hit	Hypothetical protein
c29773_g1_i1	TRIVIDRAFT_52915	4.01412	0.41921	3.25934	Isoprenoid Biosynthesis enzymes, Terpene cyclase	Secondary metabolism (Terpene cyclase)
c8944_g1_i1	TRIVIDRAFT_79145	60.1666	6.31047	3.25314	Predicted oxidoreductase	Oxidoreductase
c9061_g1_i2	TRIVIDRAFT_15465	9.48961	0.999728	3.24674	No hit	Hypothetical protein
c2045_g1_i1	TRIVIDRAFT_87510	4.04383	0.428038	3.23991	Major Facilitator Superfamily	Transporter
c24836_g1_i1	TRIVIDRAFT_73911	5.5032	0.586434	3.23023	No hit	Hypothetical protein
c6320_g1_i1	TRIVIDRAFT_111446	5.17952	0.559848	3.20971	No hit	Hypothetical protein
c25876_g1_i1	TRIVIDRAFT_111832	5.59004	0.607078	3.20291	No hit	Hypothetical protein
c4217_g1_i1	TRIVIDRAFT_32650	3.67361	0.401087	3.19521	Short-chain dehydrogenases/reductases (SDR)	Oxidoreductase
c9987_g1_i2	TRIVIDRAFT_141245	6.57069	0.730157	3.16977	Acetamidase/Formamidase family	Others
c18224_g1_i1	TRIVIDRAFT_52906	16.8119	1.87773	3.16242	Protein Kinases, catalytic domain	Cell signalling
c6198_g2_i1	KFA45407-Stachybotrys chartarum	2.98887	0.333916	3.16204	Saccharomyces cerevisiae Azole resistance protein 1 (Azr1p)	Defense
c4978_g1_i1	TRIVIDRAFT_58920	25.1863	2.9166	3.11028	NADPH-dependent FMN reductase	Oxidoreductase
c14150_g1_i1	TRIVIDRAFT_209800	5.1395	0.595963	3.10833	Short-chain dehydrogenases/reductases (SDR)	Secondary metabolism (Tex12 cluster)
c5079_g1_i1	TRIVIDRAFT_200088	3.00359	0.349959	3.10143	L-type amino acid transporter	Transporter
c808_g1_i1	TRIVIDRAFT_222800	5.86443	0.693975	3.07904	PP-binding and Condensation domain-containing protein	Secondary metabolism (NRPS-like)
c12941_g1_i4	TRIVIDRAFT_82254	11.4285	1.35483	3.07645	Aldehyde dehydrogenase family protein	Oxidoreductase
c11151_g1_i1	TRIVIDRAFT_230947	28.1629	3.37587	3.06046	Peptidases like domain-containing protein	Peptidase
c10607_g1_i2	TRIVIDRAFT_181642	6.65137	0.801132	3.05354	Glycoside hydrolase family 2 protein	CAZyme
c6933_g1_i2	TRIVIDRAFT_30156	5.27497	0.638668	3.04603	Glutathione S-transferase	Transferase
c28172_g1_i1	TRIVIDRAFT_57302	6.13531	0.745615	3.04063	S-adenosylmethionine-dependent methyltransferases	Transferase
c18000_g1_i1	TRIVIDRAFT_76895	1.49742	0.184881	3.01781	Glycoside hydrolase family 30 protein	CAZyme
c25277_g1_i1	TRIVIDRAFT_228756	1.12746	0.141855	2.99059	SET domain-containing protein	Oxidoreductase
c28935_g1_i1	TRIVIDRAFT_53640	10.6759	1.3481	2.98536	FAD/FMN-containing dehydrogenase	Oxidoreductase
c7701_g1_i3	TRIVIDRAFT_155537	14.2955	1.86616	2.93741	Sulfotransferase family	Transferase
c10272_g1_i1	TRIVIDRAFT_227483	1.27704	0.172005	2.89228	No hit	Hypothetical protein
c3833_g1_i2	TRIVIDRAFT_190955	1.68593	0.235019	2.84269	Cytochrome P450	Cytochrome P450
c2976_g1_i1	TRIVIDRAFT_57301	1.18415	0.165071	2.84269	Ferredoxin reductase (FNR), an FAD and NAD(P) binding protein	Oxidoreductase
c17631_g1_i1	TRIVIDRAFT_180483	5.63244	0.788499	2.83658	Fungal transcription factor regulatory middle homology region	Transcription Factor
c11578_g1_i4	TRIVIDRAFT_58857	14.1063	1.99422	2.82245	Cytochrome P450	Cytochrome P450
c12902_g2_i1	TRIVIDRAFT_28321	6.93125	0.984079	2.81627	Major Facilitator Superfamily	Transporter
c12503_g2_i1	TRIVIDRAFT_126156	3.66841	0.542064	2.75862	No hit	Hypothetical protein
c31916_g1_i1	TRIVIDRAFT_39211	6.94882	1.0371	2.74421	Alpha/beta hydrolases	Hydrolase
c12878_g1_i2	TRIVIDRAFT_44742	1.90032	0.287395	2.72513	The superfamily of RING finger	Transcription factor
c10973_g1_i3	TRIVIDRAFT_215037	13.9324	2.16184	2.68811	Putative thiazole synthesis	General Function
c8084_g1_i2	TRIVIDRAFT_50383	1.05792	0.165006	2.68064	Non-robosomal peptide synthetase	Secondary metabolism (NRPS)
c10531_g1_i3	TRIVIDRAFT_53976	6.16269	0.9624	2.67885	Fungal transcription factor regulatory middle homology region	Transcription Factor
c8436_g1_i1	TRIVIDRAFT_224958	7.64103	1.2091	2.65983	Isoprenoid Biosynthesis enzymes, Terpene cyclase	Secondary metabolism (Terpene Cyclase)
c18194_g1_i1	TRIVIDRAFT_81080	4.54569	0.725364	2.64772	Transcription factor bZIP	Transcription factor
c5388_g1_i2	TRIVIDRAFT_188402	2.01095	0.322016	2.64267	Glycoside hydrolase family 3 protein	CAZymes
c24994_g1_i1	TRIVIDRAFT_87376	6.9584	1.12163	2.63316	Allantoate permease family MFS transporter	Transporter
c13171_g1_i2	TRIVIDRAFT_54033	1.60135	0.258148	2.63302	Glycoside hydrolase family 2 protein	CAZymes
c1136_g1_i1	TRIVIDRAFT_179276	6.02956	0.975581	2.62772	Neutral/alkaline ceramidase	Lipid metabolism
c21733_g1_i1	TRIVIDRAFT_58191	14.8227	2.40168	2.6257	OPT family oligopeptide transporter	Transporter
c25051_g1_i1	TRIVIDRAFT_180068	9.1423	1.48355	2.6235	F-box-like	Others
c8385_g3_i1	TRIVIDRAFT_58016	3.16905	0.515649	2.61959	Major Facilitator Superfamily	Transporter
c13162_g1_i5	TRIVIDRAFT_34415	7.37204	1.207	2.61063	Atrophin-1 family	Transcrition repressor
c11509_g1_i2	TRIVIDRAFT_167449	5.10847	0.850749	2.58609	Protease associated domain	Peptidase
c6380_g1_i1	TRIVIDRAFT_45439	50.1695	8.38123	2.58158	Glycosyl hydrolase family 115	CAZymes
c2641_g1_i2	TRIVIDRAFT_78296	10.8698	1.82445	2.5748	Domain of unknown function (DUF3455)	Others
c18011_g1_i1	TRIVIDRAFT_40764	2.06776	0.348046	2.57072	Alpha/beta hydrolases	Hydrolase
c16055_g1_i1	TRIVIDRAFT_74115	9.01353	1.57775	2.51422	Reactive intermediate/imine deaminase	General Function
c29251_g1_i1	TRIVIDRAFT_37166	1.6476	0.288568	2.51339	Deoxyribodipyrimidine photo-lyase/cryptochrome family protein	Defense
c4036_g2_i1	TRIVIDRAFT_45446	4.38452	0.787149	2.47771	Glycoside hydrolase family 31 protein	CAZymes
c26017_g1_i1	TRIVIDRAFT_77162	3.37873	0.607587	2.47532	Carbon-nitrogen hydrolase family protein	CAZymes
c10917_g1_i2	TRIVIDRAFT_193582	5.05019	0.913436	2.46696	Cytochrome P450	Cytochrome P450
c18373_g1_i1	TRIVIDRAFT_79679	2.43182	0.443929	2.45364	NAD(P)-dependent alcohol dehydrogenase	Oxidoreductase
c7780_g1_i1	TRIVIDRAFT_196765	1.66019	0.303414	2.45199	Major Facilitator Superfamily	Transporter
c9070_g1_i1	TRIVIDRAFT_54504	2.58018	0.471671	2.45162	Multidrug resistance protein (mdr1)	Transporter
c12633_g1_i1	TRIVIDRAFT_216052	32.6397	5.97022	2.45077	No hit	Hypothetical protein
c9217_g1_i2	TRIVIDRAFT_78927	1.71335	0.313555	2.45002	Lactonase	Defense
c14882_g1_i1	TRIVIDRAFT_140278	21.2552	3.92013	2.43884	Catalase/hydroperoxidase HPI(I)	Oxidoreductase
c3748_g1_i2	TRIVIDRAFT_196192	1.94473	0.359323	2.43622	Aspergillopepsin_like domain-containing protein	Peptidase
c102_g1_i1	TRIVIDRAFT_190045	1.7643	0.328512	2.42508	Cytochrome P450	Cytochrome P450
c4647_g1_i1	TRIVIDRAFT_55917	2.85462	0.533756	2.41904	Cobalamin-independent methionine synthase II family protein	Amino acid metabolism
c32201_g1_i1	TRIVIDRAFT_189996	5.07129	0.949903	2.4165	Lactonase	Defense
c21575_g1_i1	TRIVIDRAFT_49552	8.95702	1.68192	2.41291	No hit	Hypothetical protein
c14167_g1_i1	TRIVIDRAFT_213573	3.42821	0.643786	2.4128	Gamma-glutamyltranspeptidase	Peptidase
c9960_g1_i3	TRIVIDRAFT_70229	3.56097	0.670135	2.40975	Major Facilitator Superfamily	Transporter
c4740_g1_i1	TRIVIDRAFT_185571	15.4535	2.90998	2.40886	No hit	Hypothetical protein
c28338_g1_i1	TRIVIDRAFT_165573	7.6162	1.4367	2.40632	MBL fold metallo-hydrolase	Defense
c24759_g1_i1	TRIVIDRAFT_111479	2.33475	0.442737	2.39874	Glycoside hydrolase family 75 protein	CAZymes
c28485_g1_i1	TRIVIDRAFT_52450	2.2083	0.419763	2.39529	Phosphotransferase enzyme family	Transferase
c10615_g1_i2	TRIVIDRAFT_75334	9.182	1.76301	2.38077	Glutamate-cysteine ligase	Amino acid metabolism
c14811_g1_i1	TRIVIDRAFT_192636	14.6244	2.82475	2.37218	Domain of unknown function (DUF2235)	Others
c14031_g1_i1	TRIVIDRAFT_33553	1.14163	0.221143	2.36805	Heterokaryon incompatibility protein (HET)	Others
c4698_g1_i1	TRIVIDRAFT_212656	7.58317	1.48258	2.35469	Major Facilitator Superfamily	Transporter
c32281_g1_i1	TRIVIDRAFT_194303	6.38652	1.25127	2.35164	Cytochrome P450	Cytochrome P450
c23308_g1_i1	TRIVIDRAFT_91258	18.0636	3.54139	2.3507	Glutathione S-transferase	Transferase
c5024_g1_i1	TRIVIDRAFT_209187	1.63027	0.321224	2.34346	No hit	Hypothetical protein
c2922_g1_i1	TRIVIDRAFT_52839	10.7103	2.13305	2.32801	Glutathione S-transferase	Transferase
c7046_g1_i1	TRIVIDRAFT_55803	20.9463	4.19271	2.32074	Linoleate (8R)-dioxygenase and related enzymes	Lipid metabolism
c31870_g1_i1	TRIVIDRAFT_204543	6.52542	1.30616	2.32074	No hit	Hypothetical protein
c58_g1_i1	TRIVIDRAFT_177810	6.2604	1.25608	2.31733	Nitrate reductase	Oxidoreductase
c17694_g1_i1	TRIVIDRAFT_68015	0.766402	0.154925	2.30653	Ankyrin repeats	Ankyrin
c5986_g1_i1	TRIVIDRAFT_10390	7.63163	1.55198	2.29788	RNA dependent RNA polymerase	General Function
c5295_g1_i1	TRIVIDRAFT_63798	3.40561	0.700107	2.28227	Short-chain dehydrogenases/reductases (SDR)	Oxidoreductase
c340_g1_i1	TRIVIDRAFT_74437	4.22773	0.879558	2.26503	No hit	Hypothetical protein
c4413_g1_i2	TRIVIDRAFT_69335	4.51504	0.943045	2.25934	Amino acid permease (GABA permease)	Transporter
c28394_g1_i1	TRIVIDRAFT_33825	1.58452	0.331489	2.25702	L-lysine 6-monooxygenase (NADPH-requiring)	Secondary metabolism (Tex10 cluster)
c18322_g1_i1	TRIVIDRAFT_60255	3.82688	0.801143	2.25604	No hit	Hypothetical protein
c22140_g1_i1	TRIVIDRAFT_44127	6.07932	1.27671	2.25148	No hit	Hypothetical protein
c14505_g1_i1	TRIVIDRAFT_183528	6.13731	1.29375	2.24604	Gametolysin peptidase M11	Peptidase
c3813_g1_i1	TRIVIDRAFT_215959	2.63065	0.556574	2.24077	Methylmalonate semialdehyde dehydrogenase and ALDH family members	Oxidoreductase
c28619_g1_i1	TRIVIDRAFT_39958	1.17951	0.251327	2.23054	No hit	Hypothetical protein
c28439_g1_i1	TRIVIDRAFT_192994	1.46478	0.317228	2.20709	No hit	Hypothetical protein
c25575_g1_i1	TRIVIDRAFT_172947	3.07798	0.668314	2.20338	D-Lactate and related Dehydrogenases	Oxidoreductase
c4473_g1_i1	TRIVIDRAFT_232505	3.49151	0.761197	2.19751	Amidase	Peptidase
c25858_g1_i1	TRIVIDRAFT_157800	1.6089	0.351321	2.19521	Glycoside hydrolase family 47 protein	CAZymes
c5022_g1_i2	TRIVIDRAFT_59338	3.90941	0.866367	2.1739	Glutathione S-transferase	Transferase
c8849_g1_i1	TRIVIDRAFT_192178	3.89906	0.875822	2.15442	Multidrug resistance protein (mdr1)	Transporter
c1964_g1_i2	TRIVIDRAFT_156071	2.85761	0.654041	2.12736	ATPase family associated with various cellular activities (AAA)	Energy
c31921_g1_i1	TRIVIDRAFT_110629	15.5818	3.56921	2.12619	Mannitol dehydrogenase (MDH)-like	Oxidoreductase
c9888_g1_i1	TRIVIDRAFT_43	3.67667	0.861082	2.09418	Salmonella virulence plasmid 65kDa B protein	Defense
c32780_g1_i1	TRIVIDRAFT_58255	4.51769	1.08859	2.05312	Superfamily of metallo-dependent hydrolases	Oxidoreductase
c28703_g1_i1	TRIVIDRAFT_61863	6.42363	1.55404	2.04737	Glycosyltransferase family 2 protein	Transferase
c17925_g1_i1	TRIVIDRAFT_132119	1.05998	0.256552	2.04671	No hit	Hypothetical protein
c6337_g1_i1	TRIVIDRAFT_83973	20.4201	4.96083	2.04134	Aminoglycoside 3'-phosphotransferase and Choline Kinase family	Defense
c745_g1_i1	TRIVIDRAFT_37192	33.7032	8.19013	2.04093	Glycine/D-amino acid oxidase (deaminating)	Oxidoreductase
c9685_g1_i2	TRIVIDRAFT_53518	1.78363	0.443433	2.00803	Acyl transferase domain in polyketide synthase (PKS) enzymes	Secondary metabolism (PKS)
c6460_g1_i1	TRIVIDRAFT_14210	10.1647	2.53941	2.001	Nitrate transmembrane transporter	Transporter
Entries in Bold are common in Table S-3 and S-4
Entries highlighted in Cyan color were confirmed to be downregulated by semi-quantitative RT-PCR in our previous study (Mukherjee et al., 2006)
