# Supplementary material for: Whole Genome Sequencing Reveals Major Deletions in the Genome of M7, a Gamma Ray-Induced Mutant of Trichoderma virens That Is Repressed in Conidiation, Secondary Metabolism, and Mycoparasitism
Source: Front Microbiol. 2020 Jun 12;11:1030. doi: 10.3389/fmicb.2020.01030 (PMC7303927; doi:10.3389/fmicb.2020.01030)
Supplement: Supplementary file 1 [file Data_Sheet_1.zip › Suppl-Mat/Table 3.XLSX]

## Sheet: Sheet1
Table S4. Genes downregulated in M7XRs vs WTXRs (including genes not expressed in M7xRs)
Contig_ID	BLAST Hit	WXR_FPKM	7XR_FPKM	Log2 Fold change of C/D	CDD Search	Remarks
c11644_g1_i1	TRIVIDRAFT_151465	58.8679	0	NA	S-adenosylmethionine-dependent methyltransferases	Secondary metabolism (Glv7)
c11501_g1_i1	TRIVIDRAFT_39153	55.2924	0	NA	Cytochrome P450	Secondary metabolism (Vir1)
c8390_g1_i1	TRIVIDRAFT_90966	34.9316	0	NA	Cytochrome P450	Cytochrome P450
c15403_g1_i1	TRIVIDRAFT_49849	29.5773	0	NA	Hydrophobin	Hydrophobin
c29573_g1_i1	TRIVIDRAFT_111274	19.2353	0	NA	No hit	Hypothetical protein
c10984_g1_i1	TRIVIDRAFT_230771	12.7337	0	NA	Ferric reductase and NADPH oxidase (NOX) domain-containing protein	Oxidoreductase
c29226_g1_i1	TRIVIDRAFT_211280	12.3732	0	NA	No hit	Hypothetical protein
c4854_g1_i1	KEY73627-Stachybotrys chartarum	11.7434	0	NA	Amidohydrolase	Defense
c4567_g1_i1	TRIVIDRAFT_216703	11.5956	0	NA	No hit	Hypothetical protein
c159_g1_i2	TRIVIDRAFT_59982	5.84217	0	NA	Cytochrome P450	Cytochrome P450
c15834_g1_i1	M431DRAFT_171314-Trichoderma harzianum	5.83646	0	NA	No hit	Hypothetical protein
c32299_g1_i1	TRIVIDRAFT_83938	5.71389	0	NA	Alpha/beta hydrolases	Hydrolases
c18127_g1_i1	TRIVIDRAFT_53537	5.58263	0	NA	NAD/NADP octopine/nopaline dehydrogenase	Oxidoreductase
c8255_g1_i1	TRIVIDRAFT_40202	5.271	0	NA	Putative GprK-type G-protein coupled receptor protein	Cell signalling
c11930_g1_i1	TRIVIDRAFT_69442	5.17468	0	NA	Cupredoxin superfamily	Secondary metabolism (PKS4 cluster)
c14703_g1_i1	TRIVIDRAFT_77102	5.05775	0	NA	No hit	Hypothetical protein
c21741_g1_i1	TRIVIDRAFT_153900	4.52463	0	NA	Multicopper oxidase with three cupredoxin domains	Secondary metabolism (PKS4 cluster)
c10988_g1_i1	TRIVIDRAFT_213202	4.50033	0	NA	Glycoside hydrolase family 18 protein	CAZyme
c12773_g2_i1	TRIVIDRAFT_217588	4.42516	0	NA	No hit	Hypothetical protein
c32377_g1_i1	TRIVIDRAFT_140693	4.32282	0	NA	Alpha/beta hydrolase	Secondary metabolism (PKS6 cluster)
c17958_g1_i1	TRIVIDRAFT_222635	3.98146	0	NA	No hit	Hypothetical protein
c8205_g1_i1	TRIVIDRAFT_151414	3.80954	0	NA	Transferase family	Transferase
c34934_g1_i1	TRIVIDRAFT_192768	3.65647	0	NA	Glycoside hydrolase family 78 protein	CAZyme
c2359_g1_i1	LPUS_07394-Umbilicaria pustulata	3.36336	0	NA	Beta transducin-like protein het-e4s	Cell signalling
c9828_g1_i1	TRIVIDRAFT_59507	3.31161	0	NA	class I SAM-dependent methyltransferase	Methyl transferase
c25824_g1_i1	TRIVIDRAFT_92793	3.29025	0	NA	No hit	Hypothetical protein
c23941_g1_i1	TRIVIDRAFT_70901	3.09783	0	NA	Polysaccharide lyase family 7 protein	CAZyme
c21264_g1_i1	TRIVIDRAFT_78959	2.90446	0	NA	Bicupin, oxalate decarboxylase family	Defense
c34248_g1_i1	TRIVIDRAFT_69040	2.89484	0	NA	17-beta hydroxysteroid dehydrogenase-like	Oxidooreductase
c11871_g1_i1	TRIVIDRAFT_64881	2.80935	0	NA	No hit	Hypothetical protein
c33380_g1_i1	TRIVIDRAFT_36613	2.79666	0	NA	No hit	Hypothetical protein
c30416_g1_i1	TRIVIDRAFT_80526	2.2316	0	NA	Major Facilitator Superfamily	Transporter
c19668_g1_i1	TRIVIDRAFT_60531	2.20827	0	NA	Hydrophobin	Hydrophobin
c10796_g1_i1	TRIVIDRAFT_155454	2.20563	0	NA	No hit	Hypothetical protein
c24974_g1_i1	TRIVIDRAFT_151736	2.15742	0	NA	Agmatinase-like family includes proclavaminic acid amidinohydrolase	Defense
c14523_g1_i1	TRIVIDRAFT_64889	2.10815	0	NA	Phosphopantetheine attachment site, PP-binding and AdoMet_MTases domain-containing protein	Secondary metabolism (PKS3 cluster)
c14503_g1_i1	TRIVIDRAFT_147314	1.9808	0	NA	NADPH oxidase (NOX)	Oxidoreductase
c2118_g1_i1	TRIVIDRAFT_194289	1.9548	0	NA	Short-chain dehydrogenases/reductases (SDR)	Oxidoreductase
c3988_g1_i1	TRIVIDRAFT_6301	1.95195	0	NA	No hit	Hypothetical protein
c25311_g1_i1	TRIVIDRAFT_218089	1.81977	0	NA	2-polyprenyl-6-methoxyphenol hydroxylase and related FAD-dependent oxidoreductases	Oxidoreductase
c22735_g1_i1	TRIVIDRAFT_69487	1.80653	0	NA	No hit	Hypothetical protein
c15466_g1_i1	TRIVIDRAFT_166093	1.66706	0	NA	Fungal catalases	Defense
c18639_g1_i1	UCREL1_9593-Eutypa lata	1.60038	0	NA	Putative trichodiene oxygenase protein	Cytochrome P450
c26408_g1_i1	TRIVIDRAFT_124686	1.59665	0	NA	Lipoxygenase	Lipid metabolism
c23411_g1_i1	TRIVIDRAFT_200439	1.54071	0	NA	No hit	Hypothetical protein
c26092_g1_i1	TRIVIDRAFT_191904	1.53716	0	NA	Acetyltransferase (GNAT) family	Transferase
c14776_g1_i1	TRIVIDRAFT_33810	1.4196	0	NA	Major Facilitator Superfamily	Transporter
c34618_g1_i1	TRIVIDRAFT_61959	1.41174	0	NA	Major Facilitator Superfamily	Transporter
c31904_g1_i1	TRIVIDRAFT_16072	1.34152	0	NA	No hit	Hypothetical protein
c3490_g1_i1	TRIVIDRAFT_59067	1.32569	0	NA	Major Facilitator Superfamily	Transporter
c24660_g1_i1	TRIVIDRAFT_46591	1.31905	0	NA	Short-chain dehydrogenases/reductases (SDR)	Oxidoreductase
c5194_g1_i1	TRIVIDRAFT_208681	1.27104	0	NA	Basic leucine zipper (bZIP) domain of Yeast Activator Protein (YAP)	Transcription factor
c8086_g1_i1	TRIVIDRAFT_219507	1.24215	0	NA	Domain of unknown function (DUF4188)	Others
c19820_g1_i1	TRIVIDRAFT_70756	1.23352	0	NA	No hit	Hypothetical protein
c16070_g1_i1	TRIVIDRAFT_192258	1.22727	0	NA	Predicted dehydrogenase	Oxidoreductase
c33547_g1_i1	TRIVIDRAFT_52825	1.19857	0	NA	Peptidase M14 carboxypeptidase subfamily A/B-like	Secondary metabolism (Tex8 cluster)
c31910_g1_i1	TRIVIDRAFT_206986	1.19333	0	NA	No hit	Hypothetical protein
c369_g1_i1	TRIVIDRAFT_44039	1.15549	0	NA	Acetyltransferase (GNAT) domain	Secondary metabolism (Tex21 cluster)
c31562_g1_i1	TRIVIDRAFT_44273	1.15468	0	NA	Non-ribosomal peptide synthetase	Secondary metabolism (Tex21)
c10277_g1_i1	TRIVIDRAFT_111733	1.13864	0	NA	Chromosome segregation protein SMC	General function
c32264_g1_i1	TRIVIDRAFT_59139	1.13146	0	NA	GLEYA domain	Carbohydrate metabolism
c2116_g1_i1	TRIVIDRAFT_48760	1.12596	0	NA	No hit	Hypothetical protein
c28443_g1_i1	TRIVIDRAFT_206874	1.12173	0	NA	No hit	Hypothetical protein
c5596_g1_i1	THARTR1_06381-Trichoderma harzianum	1.09938	0	NA	Zinc-dependent metalloprotease	Peptidase
c25902_g1_i1	TRIVIDRAFT_77255	1.09159	0	NA	glycoside hydrolase family 79 protein	CAZyme
c26856_g1_i1	TRIVIDRAFT_53859	1.0908	0	NA	Major Facilitator Superfamily	Transporter
c21780_g1_i1	TRIVIDRAFT_155696	1.07714	0	NA	No hit	Hypothetical protein
c30042_g1_i1	TRIVIDRAFT_62770	1.04104	0	NA	Polysaccharide lyase family 8 protein	CAZyme
c16508_g1_i1	TRIVIDRAFT_191945	1.02527	0	NA	Indoleamine 2,3-dioxygenase	Secondary metabolism (Tex6 cluster)
c7386_g1_i1	TRIVIDRAFT_74289	169.157	0.00954625	14.1131	Cytochrome P450	Secondary metabolism (Vir2)
c7528_g1_i1	TRIVIDRAFT_74291	167.109	0.0490382	11.7346	Cytochrome P450	Secondary metabolism (Vir3)
c14129_g1_i1	TRIVIDRAFT_56195	293.542	0.098861	11.5359	Isoprenoid Biosynthesis enzymes	Secondary metabolism (Vir4)
c12105_g1_i1	GAO88607-Aspergillus udagawae	28.9896	0.0140507	11.0107	Cytochrome P450	Secondary metabolism (Glv14)
c21195_g1_i1	TRIVIDRAFT_62540	9.1224	0.0051533	10.7897	Non-ribosomal peptide synthetase	Secondary metabolism (Tex5)
c14274_g1_i1	TRIVIDRAFT_202324	17.6503	0.0104814	10.7176	No hit	Hypothetical protein
c1416_g1_i1	GAO88611-Aspergillus udagawae	91.9165	0.0587681	10.6111	Non-ribosomal peptide synthetase 10	Secondary metabolism (Glv21)
c10665_g1_i1	TRIVIDRAFT_64821	44.7937	0.0373154	10.2293	Cytochrome P450	Cytochrome P450
c5945_g1_i1	GAO88606-Aspergillus udagawae	27.9549	0.023651	10.207	Membrane bound O-acyl transferase family	Secondary metabolism (Glv15)
c28953_g1_i1	TRIVIDRAFT_91466	93.7383	0.0940936	9.96033	Hydrophobin	Hydrophobin
c7132_g1_i1	TRIVIDRAFT_88460	380.622	0.42749	9.79825	Peptidase S8 family domain in ProteinaseK-like proteins	Peptidase
c17841_g1_i1	GAO88603-Aspergillus udagawae	106.169	0.119904	9.79026	Nucleobase-cation-symport-1 (NCS1) transporter NRT1-like	Secondary metabolism (Glv18)
c5798_g1_i1	TRIVIDRAFT_81227	13.9037	0.0157874	9.78247	No hit	Hypothetical protein
c22066_g1_i1	TRIVIDRAFT_53536	20.8395	0.0254011	9.68022	S-adenosylmethionine-dependent methyltransferases (SAM or AdoMet-MTase)	Transferase
c10519_g1_i1	TRIVIDRAFT_191816	54.3348	0.0723091	9.55348	Cytochrome P450	Secondary metabolism (Glv3)
c7380_g1_i1	GAO88595-Aspergillus udagawae	88.2697	0.134003	9.36351	Cytochrome P450	Secondary metabolism (Glv5)
c28458_g1_i1	GAO88605-Aspergillus udagawae	161.681	0.258123	9.29088	Thioredoxin reductase	Secondary metabolism (Glv16)
c11410_g1_i1	GAO88608-Aspergillus udagawae	51.2524	0.0822745	9.28296	Sterigmatocystin 8-O-methyltransferase	Secondary metabolism (Glv13)
c28328_g1_i1	GAO88609-Aspergillus udagawae	126.163	0.20957	9.23364	Cytochrome P450	Secondary metabolism (Glv19)
c10825_g1_i2	TRIVIDRAFT_179915	6.65484	0.0116417	9.15896	NAD(P)/FAD-dependent oxidoreductase	Oxidoreductase
c29787_g1_i1	TRIVIDRAFT_146040	10.84	0.0216421	8.96831	Short-chain dehydrogenases/reductases (SDR)	Oxidoreductase
c17734_g1_i1	TRIVIDRAFT_209609	5.23297	0.0105485	8.95444	Putative conidial pigment polyketide synthase PksP/Alb1	Secondary metabolism (PKS4)
c17626_g1_i1	TRIVIDRAFT_150453	9.72299	0.0206909	8.87626	Peptidase domain	Peptidase
c14010_g1_i1	TRIVIDRAFT_43673	7.09557	0.0153893	8.84885	Short-chain dehydrogenases/reductases (SDR)	Oxidoreductase
c11662_g1_i3	TRIVIDRAFT_134555	12.3148	0.0287053	8.74486	Cytochrome P450	Cytochrome P450
c500_g1_i1	TRIVIDRAFT_38198	126.959	0.310605	8.67507	Cytochrome P450	Secondary metabolism (Vir5)
c11292_g1_i1	TRIVIDRAFT_53086	8.24512	0.0202087	8.67242	Choline dehydrogenase	Oxidoreductase
c8612_g1_i1	TRIVIDRAFT_230775	12.1731	0.0299579	8.66654	Fungal GAL4-like Zn(2)Cys(6) binuclear cluster DNA-binding domain	Secondary metabolism (Glv8)
c17836_g1_i1	TRIVIDRAFT_56038	3.65282	0.00957584	8.5754	Glycosyl hydrolase family 92	CAZyme
c32081_g1_i1	TRIVIDRAFT_59698	19.6616	0.0529234	8.53726	Flavocytochrome b2 (FCB2) FMN-binding domain	Energy
c3248_g1_i1	TRIVIDRAFT_217588	4.7095	0.0137843	8.41641	No hit	Hypothetical protein
c6427_g1_i1	TRIVIDRAFT_66940	0.769856	0.0023209	8.37376	Non-robosomal peptide synthetase	Secondary metabolism (Tex1)
c28897_g1_i1	TRIVIDRAFT_213072	79.3159	0.2727	8.18415	S-adenosylmethionine-dependent methyltransferases (SAM or AdoMet-MTase)	Secondary metabolism (Glv1)
c9675_g1_i1	TRIVIDRAFT_68467	0.643041	0.00233097	8.10784	Non-ribosomal peptide synthetase	Secondary metabolism (Tex7)
c18324_g1_i1	TRIVIDRAFT_84609	6.86084	0.026237	8.03064	Alpha/beta hydrolases	Hydrolases
c19191_g1_i1	TRIVIDRAFT_87418	14.5071	0.0554775	8.03064	Glycoside hydrolase family 75 protein	CAZyme
c1705_g2_i1	TRIVIDRAFT_86763	15.2707	0.0590215	8.01531	Peptidase M14 carboxypeptidase subfamily A/B-like	Peptidase
c8643_g1_i1	GAO88614-Aspergillus udagawae	320.99	1.24075	8.01517	ATP synthase subunit beta, mitochondrial	Energy
c28545_g1_i1	TRIVIDRAFT_230740	275.946	1.13764	7.9222	S-adenosylmethionine-dependent methyltransferases (SAM or AdoMet-MTase)	Secondary metabolism (Vdn11)
c17816_g1_i1	TRIVIDRAFT_222495	37.076	0.153115	7.91973	Cytochrome P450	Cytochrome P450
c29795_g1_i1	TRIVIDRAFT_196109	4.25653	0.0175784	7.91973	S-adenosylmethionine-dependent methyltransferases (SAM or AdoMet-MTase), class I	Secondary metabolism (PKS3 cluster)
c14089_g1_i1	TRIVIDRAFT_111957	21.7993	0.094333	7.8523	No hit	Hypothetical protein
c26198_g1_i1	TRIVIDRAFT_119427	12.4673	0.0569476	7.7743	No hit	Hypothetical protein
c16659_g1_i1	TRIVIDRAFT_119998	18.7104	0.0875651	7.73927	Methyltransferase domain	Transferase
c2537_g1_i1	TRIVIDRAFT_64883	3.53348	0.0169445	7.70413	Acyl transferase domain in polyketide synthase (PKS) enzymes	Secondary metabolism (PKS17)
c8154_g1_i5	PGH15375-Polytolypa hystricis	30.7312	0.149563	7.68281	ATP11 protein	Energy
c2087_g1_i1	TRIVIDRAFT_89999	6.80173	0.0362926	7.55008	Glycoside hydrolase family 18 protein	CAZyme
c33065_g1_i1	TRIVIDRAFT_232090	7.15496	0.0417487	7.42107	Taurine catabolism dioxygenase TauD	Oxidoreductase
c12112_g1_i3	TRIVIDRAFT_191817	27.7074	0.163677	7.40327	1-aminocyclopropane-1-carboxylate synthase, Aminotransferase class I and II	Secondary metabolism (Glv2)
c25402_g1_i1	TRIVIDRAFT_156844	13.2313	0.0782128	7.40233	Ubiquitin 3 binding protein	General function
c6354_g1_i1	TRIVIDRAFT_53350	10.3711	0.062255	7.38016	Pimeloyl-ACP methyl ester carboxylesterase	Secondary metabolism (PKS14 cluster)
c13975_g1_i1	TRIVIDRAFT_172252	3.57778	0.0219935	7.34584	No hit	Hypothetical protein
c6144_g1_i1	TRIVIDRAFT_216915	7.4737	0.0459819	7.34462	2OG-Fe dioxygenase	Oxidoreductase
c4946_g1_i1	TRIVIDRAFT_231364	5.24805	0.0339029	7.27423	Carbohydrate-binding module family 13 protein	CAZyme
c31889_g1_i1	TRIVIDRAFT_55809	25.0766	0.164494	7.25216	Ulp1 protease family	Peptidase
c19536_g1_i1	TRIVIDRAFT_207931	4.80989	0.0322233	7.22176	L,D-transpeptidases/carboxypeptidases	Peptidase
c21185_g1_i1	TRIVIDRAFT_151590	35.4934	0.238558	7.21707	Putative polyketide synthase	Secondary metabolism (PKS14)
c987_g1_i1	TRIVIDRAFT_59784	3.25922	0.0226745	7.16731	FAD/NADP like domain-containing protein	Oxidoreductase
c23169_g1_i1	TRIVIDRAFT_47547	33.8875	0.236597	7.16218	Glycoside hydrolase family 18	CAZyme
c32476_g1_i1	TRIVIDRAFT_153908	5.38552	0.0380527	7.14494	Taurine catabolism dioxygenase TauD	Oxidoreductase
c25704_g1_i1	TRIVIDRAFT_231073	22.7862	0.163557	7.12222	Zinc peptidases M18, M20, M28, and M42	Peptidase
c7886_g1_i1	TRIVIDRAFT_27806	39.2467	0.283153	7.11484	Short-chain dehydrogenases/reductases (SDR)	Oxidoreductase
c12902_g1_i3	TRIVIDRAFT_28006	16.2122	0.118022	7.10187	Photolyase, partial	Defense
c7516_g1_i1	TRIVIDRAFT_47944	4.95041	0.036204	7.09526	L-type amino acid transporter	Transporter
c28239_g1_i1	TRIVIDRAFT_180069	1.4594	0.0109992	7.05183	Glycoside hydrolase family 20 protein, partial	CAZyme
c32736_g1_i1	TRIVIDRAFT_91256	20.6613	0.157824	7.03247	Domain of unknown function (DUF3237)	Others
c28396_g1_i1	TRIVIDRAFT_209137	18.6631	0.143217	7.02584	DASH complex subunit Ask1	General function
c24872_g1_i1	TRIVIDRAFT_230186	42.2959	0.352687	6.90598	NAD(P)+-dependent aldehyde dehydrogenase superfamily	Oxidoreductase
c25564_g1_i1	TRIVIDRAFT_83686	14.4029	0.124059	6.85919	Phenylacetate-coenzyme A ligase PaaK	General function
c11227_g1_i1	TRIVIDRAFT_206945	2.65929	0.0229057	6.85919	Salicylate hydroxylase	Secondary metabolism (PKS3 cluster)
c14656_g1_i1	TRIVIDRAFT_47998	1.84668	0.0160593	6.84538	Flavin-containing monooxygenase FMO GS-OX	Oxidoreductase
c21378_g1_i1	TRIVIDRAFT_48076	16.3394	0.142093	6.84538	Glycoside hydrolase family 2	CAZyme
c25031_g1_i1	DAA76265-Arthroderma benhamiae	2.55552	0.022494	6.82794	PKS	Secondary metabolism (PKS cluster)
c21133_g1_i1	KEY73630-Stachybotrys chartarum	12.8057	0.114955	6.79958	FAD binding domain, Oxidoreductase	Secondary metabolism (PKS cluster)
c9321_g1_i2	TRIVIDRAFT_36679	3.82815	0.0350903	6.76943	Short-chain dehydrogenases/reductases (SDR)	Oxidoreductase
c25019_g1_i1	TRIVIDRAFT_9842	109.057	1.0032	6.76433	Hydrophobin	Hydrophobin
c21140_g1_i1	TRIVIDRAFT_85599	104.032	1.11603	6.54252	Fungalysin metallopeptidase	Peptidase
c8953_g1_i1	TRIVIDRAFT_60674	2.97984	0.032866	6.50249	No hit	Hypothetical protein
c21626_g1_i1	TRIVIDRAFT_190071	9.35306	0.105904	6.46461	Cytochrome P450	Cytochrome P450
c5495_g1_i1	TRIVIDRAFT_156714	2.52873	0.028828	6.4548	Dynamin like protein family includes dynamins and Mx proteins	General Function
c5474_g1_i1	TRIVIDRAFT_228753	3.8429	0.0454324	6.40233	No hit	Hypothetical protein
c25901_g1_i1	TRIVIDRAFT_215593	21.7308	0.271596	6.32214	Polysaccharide lyase	CAZyme
c17837_g1_i1	TRIVIDRAFT_222452	12.4305	0.156143	6.31487	Transposase	Transposons
c4882_g1_i1	TRIVIDRAFT_110896	8.9104	0.113503	6.29469	No hit	Hypothetical protein
c7762_g1_i1	TRIVIDRAFT_10003	8.25157	0.10576	6.28581	Non-ribosomal peptide synthetase	Secondary metabolism (Tex2)
c32361_g1_i1	TRIVIDRAFT_222494	6.68817	0.0866188	6.27079	Cytochrome P450	Cytochrome P450
c12588_g1_i1	TRIVIDRAFT_42485	2.29802	0.0300124	6.25869	2OG-Fe(II) oxygenase superfamily	Oxidoreductase
c7236_g2_i2	TRIVIDRAFT_153126	5.7967	0.0802443	6.17469	Lysozyme-like domains	CAZyme
c9391_g1_i1	KID95422-Metarhizium majus	3.02722	0.0425575	6.15244	Ankyrin repeat-containing domain protein	Ankyrin
c15439_g1_i1	TRIVIDRAFT_48578	2.36025	0.0333539	6.14494	WD40 domain	General function
c19025_g1_i1	TRIVIDRAFT_53637	10.0474	0.143617	6.12845	Cytochrome P450	Cytochrome P450
c28553_g1_i1	TRIVIDRAFT_72151	205.395	3.01841	6.08847	ABC transporter F family	Transporter
c6152_g1_i2	TRIVIDRAFT_1900	9.13599	0.135455	6.07568	WSC domain	Carbohydrate metabolism
c32291_g1_i1	TRIVIDRAFT_71933	205.981	3.06936	6.06843	Trypsin-like serine protease	Peptidase
c10733_g1_i1	CRG91957-Talaromyces islandicus	27.9264	0.427203	6.03056	Saccharomyces cerevisiae Azole resistance protein 1 (Azr1p)	Defense
c17692_g1_i1	TRIVIDRAFT_111469	25.0783	0.390094	6.00647	No hit	Hypothetical protein
c6198_g1_i1	TRIVIDRAFT_64982	11.6943	0.18362	5.99294	Saccharomyces cerevisiae Azole resistance protein 1 (Azr1p)	Defense
c5044_g1_i2	TRIVIDRAFT_59236	16.4852	0.259912	5.98701	S-adenosylmethionine-dependent methyltransferases (SAM or AdoMet-MTase)	Transferase
c12606_g2_i4	KJK82553-Metarhizium anisopliae	7.02985	0.111935	5.97276	No hit	Hypothetical protein
c1399_g1_i1	TRIVIDRAFT_32683	24.6913	0.394137	5.96916	Glycoside hydrolase family 55	CAZyme
c25814_g1_i1	TRIVIDRAFT_223757	3.50229	0.0568167	5.94584	Rossmann-fold NAD(P)(+)-binding proteins	Oxidoreductase
c5507_g1_i1	TRIVIDRAFT_83658	29.5076	0.488179	5.91753	Zinc peptidase like domain-containing protein	Peptidase
c22421_g1_i1	TRIVIDRAFT_35703	6.42402	0.106466	5.91502	Transferase family	Secondary metabolism (PKS8 cluster)
c2743_g1_i1	TRIVIDRAFT_35498	0.993552	0.016796	5.88641	Putative polyketide synthase	Secondary metabolism (PKS8)
c13369_g1_i8	GAO88602-Aspergillus udagawae	72.8412	1.27503	5.83615	Probable sterigmatocystin biosynthesis P450 monooxygenase stcL	Secondary metabolism (Glv12)
c32596_g1_i1	TRIVIDRAFT_127573	1.46606	0.0265185	5.7888	Heme-dependent peroxidases similar to plant peroxidases	Defense
c32122_g1_i1	TRIVIDRAFT_39626	6.34877	0.115223	5.78398	Clavaminic acid synthetase (CAS) -like	Secondary metabolism (Oxidoreductase)
c8283_g1_i3	TRIVIDRAFT_53581	25.9672	0.47311	5.77837	Lactoylglutathione lyase, Catechol 2,3-dioxygenase/ Glyoxalase	Secondary metabolism (Vdn14)
c14014_g1_i1	TRIVIDRAFT_59078	3.11544	0.0572112	5.76699	Major Facilitator Superfamily	Transporter
c18193_g1_i1	TRIVIDRAFT_111830	8.43868	0.158178	5.7374	Eliciting plant response-like protein	SSCP, Elicitor-like protein
c27165_g1_i1	TRIVIDRAFT_119401	3.09366	0.0582907	5.72991	Acetyltransferase (GNAT) family	Transferase
c18000_g1_i1	TRIVIDRAFT_76895	4.46193	0.0861659	5.69441	Glycoside hydrolase family 30 protein	CAZyme
c23397_g1_i1	TRIVIDRAFT_78354	22.286	0.434236	5.68151	Prokaryotic phospholipase A2	Lipid metabolism
c31890_g1_i1	TRIVIDRAFT_77334	29.2165	0.592083	5.62484	Peptidase S8 family domain in ProteinaseK-like proteins	Peptidase
c1052_g1_i1	QBZ65333-Magnaporthe oryzae	124.512	2.53276	5.61943	Cytochrome P450	Cytochrome P450
c17438_g1_i1	TRIVIDRAFT_148464	20.0867	0.422483	5.57121	Mitogen activated protein kinase	Cell signalling
c483_g1_i1	TRIVIDRAFT_151142	36.4514	0.772351	5.56057	SRPBCC super family, Bet v1-like protein	Secondary metabolism (Vdn9)
c407_g1_i1	TRIVIDRAFT_124167	2.97036	0.0632103	5.55433	Serine/threonine protein kinase	Cell signalling
c4934_g1_i1	TRIVIDRAFT_78735	74.1473	1.58722	5.54582	SRPBCC super family, Bet v1-like protein, Pyrabactin resistance 1 (PYR1)-like	Secondary metabolism (Vdn6)
c9217_g1_i2	TRIVIDRAFT_78927	7.8131	0.167447	5.54411	Lactonase	Others
c21353_g1_i1	TRIVIDRAFT_191877	7.49588	0.162868	5.52432	Glyoxalase I that uses Zn(++) as cofactor	Others
c7434_g1_i1	TRIVIDRAFT_53366	176.095	3.86014	5.51156	Cytochrome P450	Secondary metabolism (Vdn1)
c5355_g1_i2	TRIVIDRAFT_221764	3.81058	0.0844004	5.49662	No hit	Hypothetical protein
c3698_g1_i1	TRIVIDRAFT_48261	2.94688	0.0662163	5.47586	Taurine catabolism dioxygenase TauD	Oxidoreductase
c19085_g1_i1	TRIVIDRAFT_180603	5.0152	0.115879	5.43562	Clavaminic acid synthetase	Secondary metabolism (Oxidoreductase)
c28218_g1_i1	TRIVIDRAFT_211887	2.05482	0.0476515	5.43035	NAD(P)/FAD-dependent oxidoreductase	Oxidoreductase
c32847_g1_i1	TRIVIDRAFT_170512	1.43762	0.0339185	5.40547	Catalytic domain of phosphoinositide-specific phospholipase C-like phosphodiesterases superfamily	Cell signalling
c28374_g1_i1	TRIVIDRAFT_84937	29.0218	0.688338	5.39788	M14 family of metallocarboxypeptidases and related proteins	Peptidase
c14921_g1_i1	TRIVIDRAFT_231266	18.3824	0.445428	5.36699	Protein-arginine deiminase (PAD)	Amino acid metabolism
c2200_g1_i1	TRIVIDRAFT_30537	6.52144	0.158795	5.35996	Acyl-CoA synthetase (AMP-forming)	Energy
c18975_g1_i1	TRIVIDRAFT_155482	27.9038	0.695225	5.32684	Pimeloyl-ACP methyl ester carboxylesterase	General Function
c29003_g1_i1	TRIVIDRAFT_83807	9.8368	0.258552	5.24966	NAD(P)/FAD-dependent oxidoreductase	Oxidoreductase
c3787_g1_i1	TRIVIDRAFT_40363	20.1809	0.530737	5.24885	Beta-lactamase	Defense
c18356_g1_i1	TRIVIDRAFT_55235	7.97369	0.210045	5.24648	Glycoside hydrolase family 16 protein	CAZyme
c3299_g1_i1	TRIVIDRAFT_112283	17.1408	0.452924	5.24202	Peptidase domain in the S53 family	Peptidase
c22822_g1_i1	TRIVIDRAFT_10277	3.26325	0.0862962	5.24087	GLEYA domain-containing protein	Carbohydrate metabolism
c18252_g1_i1	TRIVIDRAFT_216822	9.38654	0.250916	5.22532	No hit	Hypothetical protein
c5940_g1_i1	TRIVIDRAFT_45236	31.5126	0.853529	5.20634	Expansin-like protein	SSCP, Elicitor-like protein
c14328_g1_i1	THAR02_01813-Trichoderma harzianum	2.85214	0.0783368	5.18621	Domain of unknown function (DUF4203)	Others
c9754_g1_i1	TRIVIDRAFT_53690	95.7795	2.67847	5.16024	Cytochrome P450	Secondary metabolism (Vdn8)
c28445_g1_i1	TRIVIDRAFT_79838	14.2471	0.402664	5.14494	WSC domain; This domain may be involved in carbohydrate binding	Carbohydrate metabolism
c8574_g1_i1	TRIVIDRAFT_77829	45.4378	1.28904	5.13952	Taurine catabolism dioxygenase TauD, TfdA family	Oxidoreductase
c3520_g1_i2	TRIVIDRAFT_197528	1.85473	0.0541111	5.09914	No hit	Secondary metabolism (PKS8 cluster)
c6254_g1_i1	TRIVIDRAFT_70175	3.3392	0.0979468	5.09136	Basic leucine zipper (bZIP) domain of General control protein GCN4	Transcription factor
c28394_g1_i1	TRIVIDRAFT_33825	5.69513	0.167845	5.08452	L-lysine 6-monooxygenase (NADPH-requiring)	Secondary metabolism (Tex10 cluster)
c10988_g2_i1	TRIVIDRAFT_131286	9.66844	0.289067	5.06381	No hit	Hypothetical protein
c8233_g2_i1	TRIVIDRAFT_70659	11.9291	0.357793	5.05921	Glycoside hydrolase family 75 protein	CAZyme
c808_g1_i1	TRIVIDRAFT_222800	7.54675	0.227093	5.0545	PP-binding and Condensation domain-containing protein	Secondary metabolism (NRPS like enzyme)
c9754_g2_i1	TRIVIDRAFT_151337	113.643	3.44054	5.04573	Cytochrome P450	Secondary metabolism (Vdn12)
c18488_g1_i1	TRIVIDRAFT_30456	8.94683	0.273962	5.02933	The third Cupredoxin domain of multicopper oxidase Fet3p	Oxidoreductase
c42_g1_i1	TRIVIDRAFT_193863	1.97121	0.06095	5.01531	Saccharomyces cerevisiae DCR2 phosphatase and related proteins,	General function
c26273_g1_i1	TRIVIDRAFT_27800	40.3564	1.26505	4.99553	No hit	Hypothetical protein
c33408_g1_i1	TRIVIDRAFT_66077	7.30847	0.229909	4.99043	Sugar (and other) transporter	Transporter
c24770_g1_i1	TRIVIDRAFT_111866	16.9944	0.547706	4.95551	Glycoside hydrolase family 18	CAZyme
c6320_g1_i1	TRIVIDRAFT_111446	5.46546	0.17717	4.94714	No hit	Hypothetical protein
c19044_g1_i1	TRIVIDRAFT_230790	364.262	11.8952	4.93652	Cytochrome P450	Secondary metabolism (Vdn3)
c32849_g1_i1	TRIVIDRAFT_216106	66.9557	2.25929	4.88927	Blastomyces yeast-phase-specific protein (Bys1)	SSCP, Bys1
c3606_g1_i1	TRIVIDRAFT_67390	7.1941	0.243557	4.88448	GAL4-like Zn(II)2Cys6 (or C6 zinc) binuclear cluster DNA-binding domain	Transcription factor
c6239_g1_i1	TRIVIDRAFT_71600	2.73169	0.0939386	4.86193	Glycoside hydrolase family 92 protein	CAZyme
c12649_g1_i1	TRIVIDRAFT_193258	14.6967	0.517105	4.82889	Berberine and berberine like	Oxidoreductase
c14882_g1_i1	TRIVIDRAFT_140278	29.7379	1.05045	4.82323	Catalase/hydroperoxidase HPI(I)	Defense
c14151_g1_i1	TRIVIDRAFT_214993	12.1957	0.434049	4.81237	DOMON-like type 9 carbohydrate binding module	Carbohydrate metabolism
c29773_g1_i1	TRIVIDRAFT_52915	3.11888	0.111935	4.80029	Isoprenoid Biosynthesis enzymes, Terpene Cyclase	Secondary metabolism (Terpene cyclase)
c7590_g1_i3	TRIVIDRAFT_53582	52.0156	1.89064	4.78199	NAD(P)/FAD-dependent oxidoreductase, Pyridine nucleotide-disulphide oxidoreductase	Secondary metabolism (Vdn13)
c14950_g1_i1	TRIVIDRAFT_60010	40.0911	1.47741	4.76215	Saccharomyces cerevisiae Azole resistance protein 1 (Azr1p)	Defense
c18593_g1_i1	TRIVIDRAFT_228094	4.85751	0.179597	4.75739	Polyamine oxidase	Oxidoreductase
c14667_g1_i1	TRIVIDRAFT_53375	332.976	12.3859	4.74865	Cytochrome P450	Secondary metabolism (Vdn2)
c18224_g1_i1	TRIVIDRAFT_52906	10.5442	0.396598	4.73264	Protein Kinases, catalytic domain	Cell signalling
c11464_g1_i1	TRIVIDRAFT_230590	1.04889	0.0423496	4.63037	Heterokaryon incompatibility protein (HET)	Others
c5024_g1_i1	TRIVIDRAFT_209187	2.57232	0.104559	4.62068	No hit	Hypothetical protein
c13171_g1_i5	TRIVIDRAFT_54033	2.22798	0.0910741	4.61255	Glycoside hydrolase family 2 protein	CAZyme
c25154_g1_i1	TRIVIDRAFT_49743	2.71675	0.11118	4.61092	Major Facilitator Superfamily	Transporter
c21484_g1_i1	TRIVIDRAFT_217363	1.65438	0.0680111	4.60437	Fungal specific transcription factor domain	Transcription factor
c15089_g1_i1	TRIVIDRAFT_231370	3.56584	0.146591	4.60437	Laminin G domain	General Function
c28619_g1_i1	TRIVIDRAFT_39958	1.40306	0.0585669	4.58235	No hit	Hypothetical protein
c7152_g1_i1	TRIVIDRAFT_215894	44.0176	1.878	4.55081	No hit	Hypothetical protein
c12503_g2_i2	TRIVIDRAFT_126156	4.47243	0.194248	4.52509	No hit	Hypothetical protein
c2588_g1_i1	TRIVIDRAFT_70971	64.6268	2.85828	4.49891	SRPBCC superfamily, includes Bet v1-like protein	Secondary metabolism (Vdn15)
c2904_g1_i1	TRIVIDRAFT_64335	26.5832	1.1876	4.4844	Major Facilitator Superfamily	Secondary metabolism (Vir6)
c10107_g1_i1	TRIVIDRAFT_28610	2.53886	0.114809	4.46687	Putative PKS-NRPS protein	Secondary metabolism (Tex14)
c17899_g1_i1	TRIVIDRAFT_34210	5.32889	0.242631	4.457	Major Facilitator Superfamily	Transporter
c21433_g1_i1	TRIVIDRAFT_89880	6.16742	0.287387	4.4236	Putative sialic acid transporter	Transporter
c31887_g1_i1	TRIVIDRAFT_71936	62.3988	2.91772	4.4186	Domain in Tre-2, BUB2p, and Cdc16p	General Function
c22774_g1_i1	KFX52676-Talaromyces marneffei	9.95316	0.476165	4.38562	Ankyrin-3	Ankyrin
c102_g1_i1	TRIVIDRAFT_190045	3.72434	0.182452	4.35139	Cytochrome P450	Cytochrome P450
c21076_g1_i1	TRIVIDRAFT_217322	149.726	7.39243	4.34013	Glyceraldehyde-3-phosphate dehydrogenase	Secondary metabolism (Vir8)
c28343_g1_i1	TRIVIDRAFT_45995	2.33817	0.115646	4.33759	Major Facilitator Superfamily	Transporter
c3720_g1_i1	TRIVIDRAFT_160041	2.86888	0.142926	4.32715	Amidase	Peptidase
c11151_g1_i1	TRIVIDRAFT_230947	53.1733	2.66382	4.31913	Peptidases like domain-containing protein	Peptidase
c22336_g1_i1	OPB37584-Trichoderma guizhouense	3.76311	0.189078	4.31487	NAD dependent epimerase/dehydratase	Oxidoreductase
c26041_g1_i1	TRIVIDRAFT_46158	4.22023	0.212047	4.31487	Short-chain dehydrogenases/reductases (SDR)	Oxidoreductase
c28509_g1_i1	TRIVIDRAFT_190875	1.52292	0.0770545	4.30481	OPT oligopeptide transporter protein	Transporter
c14167_g1_i1	TRIVIDRAFT_213573	5.29007	0.268644	4.29952	Gamma-glutamyltranspeptidase	Peptidase
c7917_g1_i1	TRIVIDRAFT_151341	41.4532	2.11956	4.28965	Alpha/beta hydrolase fold	Secondary metabolism (Vdn10)
c11711_g1_i1	TRIVIDRAFT_18950	14.5845	0.754379	4.273	No hit	Hypothetical protein
c28935_g1_i1	TRIVIDRAFT_53640	41.3648	2.15351	4.26364	FAD/FMN-containing dehydrogenase	Oxidoreductase
c7255_g1_i2	TRIVIDRAFT_135901	1.91969	0.102129	4.23241	Ribonuclease T2 (RNase T2)	General function
c24759_g1_i1	TRIVIDRAFT_111479	9.44107	0.504393	4.22633	Glycoside hydrolase family 75 protein	CAZyme
c28654_g1_i1	TRIVIDRAFT_54057	2.77529	0.150601	4.20384	Short-chain dehydrogenases/reductases (SDR)	Oxidoreductase
c4859_g1_i1	EGE05473-Arthroderma benhamiae	2.30273	0.126898	4.1816	polyketide synthase	Secondary metabolism (PKS)
c7635_g1_i3	TRIVIDRAFT_52801	2.01359	0.111497	4.17469	Major Facilitator Superfamily	Transporter
c11156_g1_i2	TRIVIDRAFT_47297	7.9151	0.438918	4.17259	Domain of unknown function (DUF3292)	Others
c5305_g1_i1	TRIVIDRAFT_52335	4.25929	0.23863	4.15777	Glycoside hydrolase family 18	CAZyme
c33071_g1_i1	TRIVIDRAFT_205388	20.377	1.17147	4.12055	No hit	Hypothetical protein
c2187_g1_i1	TRIVIDRAFT_61110	2.50709	0.144293	4.11895	No hit	Hypothetical protein
c5975_g1_i1	TRIVIDRAFT_63956	11.0781	0.66541	4.05732	Peptidase M35 family	Peptidase
c7119_g1_i1	TRIVIDRAFT_112017	2.7923	0.16836	4.05183	No hit	Hypothetical protein
c10607_g1_i2	TRIVIDRAFT_181642	14.3077	0.868818	4.0416	Glycoside hydrolase family 2 protein	CAZyme
c9960_g1_i3	TRIVIDRAFT_70229	6.81456	0.416432	4.03247	Major Facilitator Superfamily	Transporter
c8085_g1_i1	TRIVIDRAFT_215055	4.84511	0.296911	4.02843	Sulfite oxidase	Oxidoreductase
c22549_g1_i1	TRIVIDRAFT_49075	3.25922	0.201551	4.01531	Ctr copper transporter family	Transporter
c12608_g1_i1	TRIVIDRAFT_69939	10.5655	0.653804	4.01436	Peptidase S8 family domain	Peptidase
c14505_g1_i1	TRIVIDRAFT_183528	10.6528	0.66935	3.99233	Gametolysin peptidase M11	Peptidase
c10921_g1_i2	KEY73628-Stachybotrys chartarum	2.85521	0.179826	3.98893	Cytochrome P450	Cytochrome P450
c10531_g1_i2	TRIVIDRAFT_221996	10.9038	0.695628	3.97037	GAL4-like Zn(II)2Cys6 (or C6 zinc) binuclear cluster DNA-binding domain	Transcription factor
c1964_g1_i1	TRIVIDRAFT_156071	3.23865	0.207982	3.96086	ATPase family associated with various cellular activities (AAA)	Energy
c1519_g1_i1	TRIVIDRAFT_76316	18.6507	1.19854	3.95987	Amino acid permease	Transporter
c11451_g3_i1	TRIVIDRAFT_73257	42.8707	2.77465	3.94961	Heme-dependent peroxidases similar to plant peroxidases	Defense
c28441_g1_i1	TRIVIDRAFT_192166	41.3553	2.73515	3.91838	Solute carrier families 5 and 6-like	Transporter
c1558_g1_i1	TRIVIDRAFT_110580	10.4211	0.70088	3.89419	Cyclopropane fatty-acyl-phospholipid synthase and related methyltransferases	Transferase
c24836_g1_i1	TRIVIDRAFT_73911	8.25061	0.555247	3.8933	No hit	Hypothetical protein
c28172_g1_i1	TRIVIDRAFT_57302	3.89502	0.26233	3.89218	S-adenosylmethionine-dependent methyltransferases	Transferase
c16055_g1_i1	TRIVIDRAFT_74115	11.6762	0.786394	3.89218	Reactive intermediate/imine deaminase	General function
c8990_g1_i2	TRIVIDRAFT_49	4.7342	0.324949	3.86483	Salmonella virulence plasmid 65kDa B protein	Defense
c14949_g1_i1	TRIVIDRAFT_75875	11.7142	0.814961	3.84538	NAD(P)+-dependent aldehyde dehydrogenase superfamily	Oxidoreductase
c24994_g1_i1	TRIVIDRAFT_87376	8.49222	0.593922	3.8378	Allantoate permease family MFS transporter	Transporter
c31870_g1_i1	TRIVIDRAFT_204543	10.0963	0.710208	3.82944	No hit	Hypothetical protein
c5893_g1_i2	TRIVIDRAFT_58307	10.7487	0.768919	3.80519	Peroxidase	Defense
c8944_g1_i1	TRIVIDRAFT_79145	112.09	8.04996	3.79953	Predicted oxidoreductase	Oxidoreductase
c462_g1_i1	NP_570149-Trichoderma reesei	7.57223	0.547875	3.7888	NADH-ubiquinone oxidoreductase subunit 2 (mitochondrion)	Oxidoreductase
c34712_g1_i1	TRIVIDRAFT_40370	22.0191	1.60027	3.78237	Putative D-isomer specific 2-hydroxyacid dehydrogenases	Oxidoreductase
c22308_g1_i1	TRIVIDRAFT_215947	24.0857	1.77268	3.76418	No hit	Hypothetical protein
c14150_g1_i1	TRIVIDRAFT_209800	4.5445	0.345541	3.71719	Short-chain dehydrogenases/reductases (SDR)	Secondary metabolism (Tex12 cluster)
c32463_g1_i1	TRIVIDRAFT_67871	20.0095	1.55922	3.68179	FMN-dependent oxidoreductase	Oxidoreductase
c18322_g1_i1	TRIVIDRAFT_60255	7.36961	0.576449	3.67632	No hit	Hypothetical protein
c1433_g1_i1	TRIVIDRAFT_45299	16.2702	1.29079	3.6559	Aldo/keto reductase	Oxidoreductase
c12248_g1_i1	TRIVIDRAFT_118500	5.99517	0.476064	3.65457	Zinc finger, C2H2 type	Transcription factor
c5388_g1_i1	TRIVIDRAFT_188402	5.28779	0.420848	3.6513	Glycoside hydrolase family 3 protein	CAZyme
c32917_g1_i1	TRIVIDRAFT_141200	6.63036	0.530086	3.64479	Haem-degrading	Others
c15146_g1_i1	TRIVIDRAFT_59417	5.93422	0.481075	3.62472	Methyltransferase domain	Transferase
c7996_g1_i1	XP_002483852-Talaromyces stipitatus	8.4339	0.688385	3.61491	Cytochrome P450	Cytochrome P450
c2002_g1_i1	TRIVIDRAFT_64185	2.47161	0.202066	3.61255	Major Facilitator Superfamily	Transporter
c8019_g1_i2	TRIVIDRAFT_57186	7.53916	0.628224	3.58505	No hit	Hypothetical protein
c4698_g1_i1	TRIVIDRAFT_212656	7.40353	0.633393	3.54704	Major Facilitator Superfamily	Transporter
c25858_g1_i1	TRIVIDRAFT_157800	2.62763	0.225139	3.54487	Glycoside hydrolase family 47 protein	CAZyme
c9428_g1_i1	TRIVIDRAFT_170440	39.858	3.44013	3.53433	FAD-dependent oxidoreductase	Secondary metabolism (Vdn5)
c4594_g1_i2	TRIVIDRAFT_132754	2.05953	0.180523	3.51206	MHYT domain, NO-binding membrane sensor	Cell signalling
c6338_g1_i1	TRIVIDRAFT_140013	6.09587	0.537873	3.50249	CFEM domain	SSCP, Elicitor-like protein
c32183_g1_i1	TRIVIDRAFT_55059	6.34776	0.569971	3.47729	Domain of unknown function (DUF4965)	Others
c6749_g1_i1	TRIVIDRAFT_183616	9.31077	0.840745	3.46916	L-type amino acid transporter	Transporter
c9061_g1_i2	TRIVIDRAFT_15465	11.6487	1.06302	3.45393	No hit	Hypothetical protein
c7787_g1_i1	TRIVIDRAFT_128161	108.948	9.9691	3.45003	FAD/FMN-containing dehydrogenase	Secondary metabolism (Vdn18)
c12941_g1_i4	TRIVIDRAFT_176452	16.7754	1.54215	3.44334	Fungal transcription factor regulatory middle homology region	Transcription factor
c12633_g1_i2	TRIVIDRAFT_216052	25.6375	2.35799	3.44262	No hit	Hypothetical protein
c9987_g1_i1	TRIVIDRAFT_141245	9.04331	0.848017	3.41468	Acetamidase/Formamidase family	Others
c5387_g1_i2	TRIVIDRAFT_66021	4.43187	0.416082	3.41298	Homeobox KN domain	Transcription factor
c2390_g1_i1	M441DRAFT_299104-Trichoderma asperellum	4.48528	0.422884	3.40686	No hit	Hypothetical protein
c13507_g1_i1	TRIVIDRAFT_49765	12.6429	1.19654	3.40139	Putative Pfs NB-ARC and ankyrin-domain-containing protein	Ankyrin
c3631_g1_i2	TRIVIDRAFT_29732	4.78431	0.458369	3.38373	Peptidase S8 family domain,	Peptidase
c10929_g1_i1	TRIVIDRAFT_76620	8.04523	0.77152	3.38236	Predicted extracellular nuclease	General function
c8385_g3_i1	TRIVIDRAFT_58016	6.99422	0.671382	3.38096	Major Facilitator Superfamily	Transporter
c7597_g1_i1	TRIVIDRAFT_114530	16.7403	1.61821	3.37085	NDT80 / PhoG like DNA-binding family	Transcription factor
c2641_g1_i1	TRIVIDRAFT_78296	12.7295	1.27442	3.32026	Domain of unknown function (DUF3455)	Others
c11509_g1_i2	TRIVIDRAFT_167449	7.52738	0.768857	3.29136	Protease associated domain	Peptidase
c11578_g1_i1	TRIVIDRAFT_58857	5.70219	0.585875	3.28285	Cytochrome P450	Cytochrome P450
c1136_g1_i1	TRIVIDRAFT_179276	14.3098	1.4781	3.27518	Neutral/alkaline ceramidase	Lipid metabolism
c5927_g1_i2	TRIVIDRAFT_179700	31.0615	3.22373	3.26833	PCI domain	General function
c9070_g1_i1	TRIVIDRAFT_54504	2.2436	0.234312	3.25931	Multidrug resistance protein (mdr1)	Transporter
c2570_g1_i2	TRIVIDRAFT_35658	6.44249	0.6862	3.23092	Acid sphingomyelinase and related proteins	Lipid metabolism
c24653_g1_i1	TRIVIDRAFT_76832	5.74279	0.621488	3.20795	Glycoside hydrolase family 71 protein	CAZyme
c2922_g1_i1	TRIVIDRAFT_52839	17.0681	1.85019	3.20556	Glutathione S-transferase	Transferase
c32281_g1_i1	TRIVIDRAFT_194303	8.32102	0.902523	3.20472	Cytochrome P450	Cytochrome P450
c27758_g1_i1	TGAMA5MH_00705-Trichoderma gamsii	20.8571	2.27187	3.19858	Conidiation protein 6	Dessication tolerance
c5079_g1_i1	TRIVIDRAFT_200088	4.43799	0.494535	3.16576	L-type amino acid transporter	Transporter
c28290_g1_i1	TRIVIDRAFT_112183	3.18872	0.357607	3.15653	Metal ion transporter CorA-like divalent cation transporter superfamily	Transporter
c1838_g1_i1	TRIVIDRAFT_17045	8.67436	0.99039	3.13069	No hit	Hypothetical protein
c11518_g1_i1	TRIVIDRAFT_210053	3.31392	0.381548	3.1186	Multidrug resistance protein	Secondary metabolism (Tex21 cluster)
c31916_g1_i1	TRIVIDRAFT_39211	19.2899	2.22922	3.11323	Alpha/beta hydrolases	Hydrolases
c14811_g1_i1	TRIVIDRAFT_192636	19.2027	2.24196	3.09847	Domain of unknown function (DUF2235)	Others
c9685_g1_i1	TRIVIDRAFT_53518	2.59011	0.306146	3.08072	Acyl transferase domain in polyketide synthase (PKS) enzymes	Secondary metabolism (PKS)
c4413_g1_i1	TRIVIDRAFT_69335	10.9601	1.30592	3.06912	Amino acid permease (GABA permease)	Transporter
c7462_g1_i1	TRIVIDRAFT_78530	3.55695	0.429644	3.04943	Glycoside hydrolase family 47 protein	CAZyme
c21228_g1_i1	TRIVIDRAFT_164079	2.65733	0.327727	3.01941	Adenylate forming domain	Energy
c8331_g1_i2	TRIVIDRAFT_171879	4.93445	0.611651	3.01211	Clavaminic acid synthetase (CAS) -like	Secondary metabolism (Oxidoreductase)
c29219_g1_i1	TRIVIDRAFT_83099	9.85055	1.22139	3.01168	Short-chain dehydrogenases/reductases (SDR)	Oxidoreductase
c21240_g1_i1	TRIVIDRAFT_90260	12.0323	1.50359	3.00043	Aldo/keto reductase	Oxidoreductase
c6429_g1_i1	TRIVIDRAFT_127080	7.60495	0.956075	2.99174	Fungal specific transcription factor domain	Transcription factor
c10917_g1_i1	TRIVIDRAFT_193582	5.39386	0.679939	2.98784	Cytochrome P450	Cytochrome P450
c32131_g1_i1	TRIVIDRAFT_150924	4.63651	0.600698	2.94833	Fungal transcription factor regulatory middle homology region	Transcription factor
c5720_g1_i1	TRIVIDRAFT_229897	5.12099	0.667604	2.93936	No hit	Hypothetical protein
c25051_g1_i1	THARTR1_07001-Trichoderma harzianum	10.8285	1.43491	2.9158	F-box-like	General Function
c883_g1_i2	TRIVIDRAFT_211568	15.9352	2.12271	2.90824	Sugar (and other) transporter	Transporter
c5827_g1_i1	NP_570148-Trichoderma reesei	35.0383	4.67482	2.90595	Ribosomal protein S5 (mitochondrion)	General function
c11371_g1_i1	TRIVIDRAFT_133587	4.1937	0.561073	2.90197	Fungal transcription factor regulatory middle homology region	Transcription factor
c12724_g1_i1	TRIVIDRAFT_49762	6.55394	0.88201	2.8935	Glycoside hydrolase family 20 protein	CAZyme
c1412_g1_i2	TRIVIDRAFT_74688	15.2668	2.06484	2.88629	Glycoside hydrolase family 3 protein	CAZyme
c17725_g1_i1	TRIVIDRAFT_82631	21.2026	2.87261	2.88381	Phospholipid methyltransferase	Transferase
c28703_g1_i1	TRIVIDRAFT_61863	5.85523	0.798286	2.87475	Glycosyltransferase family 2 protein	Transferase
c3708_g1_i1	TRIVIDRAFT_71258	29.5976	4.09817	2.85243	GAL4-like Zn(2)Cys(6) binuclear cluster DNA-binding domain	Transcription factor
c3011_g1_i1	TRIVIDRAFT_62772	8.33367	1.17574	2.82539	Cation transport protein	Transporter
c534_g1_i1	TRIVIDRAFT_90038	16.6632	2.35502	2.82286	Methylenetetrahydrofolate reductase (MTHFR)	Amino acid and NA metabolism
c7046_g1_i1	TRIVIDRAFT_55803	31.8885	4.52329	2.81759	Linoleate (8R)-dioxygenase and related enzymes	Lipid metabolism
c7981_g1_i1	TRIVIDRAFT_83043	34.4982	4.9988	2.78687	Glycoside hydrolase family 16 protein	CAZyme
c6337_g1_i1	TRIVIDRAFT_83973	16.9444	2.45631	2.78624	Aminoglycoside 3'-phosphotransferase and Choline Kinase family	Cell signalling
c29145_g1_i1	TRIVIDRAFT_72521	46.0896	6.73413	2.77488	Acetyl-CoA C-acetyltransferase	Transferase
c10541_g1_i1	TRIVIDRAFT_168035	20.9889	3.10778	2.75567	No hit	Hypothetical protein
Entries in Bold are common in Table S-3 and S-4
Entries highlighted in Cyan color were confirmed to be downregulated by semi-quantitative RT-PCR in our previous study (Mukherjee et al., 2006)
