# Supplementary material for: Whole Genome Sequencing Reveals Major Deletions in the Genome of M7, a Gamma Ray-Induced Mutant of Trichoderma virens That Is Repressed in Conidiation, Secondary Metabolism, and Mycoparasitism
Source: Front Microbiol. 2020 Jun 12;11:1030. doi: 10.3389/fmicb.2020.01030 (PMC7303927; doi:10.3389/fmicb.2020.01030)
Supplement: Supplementary file 1 [file Data_Sheet_1.zip › Suppl-Mat/Table 4.XLS]

## Sheet: SNP
Table S5. Single nucleotide polymorphisms (SNPs) present in M7 genome
Chromosome ID	SNP Position	Reference base	Altered base	Read Depth	Quality	TYPE
Scaffold_1	297880	T	G	25	24	Transversion
Scaffold_1	384597	A	T	17	24	Transversion
Scaffold_1	1072689	A	C	23	25	Transversion
Scaffold_1	1126203	C	T	53	24	Transition
Scaffold_1	1827463	T	G	39	24	Transversion
Scaffold_1	2633388	T	A	22	21	Transversion
Scaffold_1	2673863	T	C	46	23	Transition
Scaffold_1	2756221	T	G	21	25	Transversion
Scaffold_1	3286731	A	C	15	25	Transversion
Scaffold_1	3309658	C	G	33	24	Transversion
Scaffold_1	3338542	C	A	22	25	Transversion
Scaffold_1	4608889	T	G	36	25	Transversion
Scaffold_1	4614069	C	A	45	24	Transversion
Scaffold_1	5124769	T	G	55	25	Transversion
Scaffold_1	5130684	T	G	33	25	Transversion
Scaffold_1	5330105	T	A	40	23	Transversion
Scaffold_1	5441990	A	C	52	25	Transversion
Scaffold_1	5470009	T	G	22	17	Transversion
Scaffold_1	5646893	T	A	58	24	Transversion
Scaffold_1	5811808	T	G	43	24	Transversion
Scaffold_1	6004109	T	G	41	25	Transversion
Scaffold_1	6290315	A	T	35	21	Transversion
Scaffold_1	6302711	C	T	52	25	Transition
Scaffold_1	6563402	A	G	45	24	Transition
Scaffold_1	6593071	G	C	86	24	Transversion
Scaffold_1	7001406	T	C	47	25	Transition
Scaffold_1	7128921	A	C	34	25	Transversion
Scaffold_1	7988047	T	G	29	24	Transversion
Scaffold_1	8261076	G	T	23	19	Transversion
Scaffold_1	8261518	T	A	41	25	Transversion
Scaffold_1	9494669	C	A	17	24	Transversion
Scaffold_1	9991807	C	T	56	24	Transition
Scaffold_1	10040641	G	T	49	24	Transversion
Scaffold_1	10069613	C	T	50	22	Transition
Scaffold_1	10076144	A	C	46	24	Transversion
Scaffold_1	10136569	T	A	48	24	Transversion
Scaffold_1	10245187	G	A	46	24	Transition
Scaffold_1	10248824	A	T	46	24	Transversion
Scaffold_1	10702689	A	C	37	24	Transversion
Scaffold_1	10966719	A	G	44	24	Transition
Scaffold_1	11158989	A	T	19	17	Transversion
Scaffold_1	11195574	G	T	35	24	Transversion
Scaffold_1	11391485	T	A	79	23	Transversion
Scaffold_1	12316754	T	G	24	25	Transversion
Scaffold_1	12694177	A	T	16	25	Transversion
Scaffold_1	12815919	G	C	58	25	Transversion
Scaffold_1	13359819	A	T	33	25	Transversion
Scaffold_1	13936214	T	A	20	24	Transversion
Scaffold_1	14085124	T	G	20	23	Transversion
Scaffold_1	14146087	T	C	40	24	Transition
Scaffold_1	14369349	A	C	53	25	Transversion
Scaffold_1	14470206	C	T,A	54	24	Heterozygous
Scaffold_1	15100556	T	G	51	25	Transversion
Scaffold_1	15149905	G	C	44	24	Transversion
Scaffold_1	15253591	A	C	31	25	Transversion
Scaffold_1	15449106	T	G	35	25	Transversion
Scaffold_1	15515602	T	C	38	25	Transition
Scaffold_1	15669305	T	G	30	25	Transversion
Scaffold_1	16060732	A	T	42	25	Transversion
Scaffold_1	16223397	G	A	39	23	Transition
Scaffold_1	16432010	A	C	52	25	Transversion
Scaffold_3	63549	A	T	41	24	Transversion
Scaffold_12	218885	A	C	27	24	Transversion
Scaffold_12	284685	A	C	48	24	Transversion
Scaffold_12	704898	G	C	23	23	Transversion
Scaffold_15	117051	G	T	59	24	Transversion
Scaffold_20	369820	C	A	63	25	Transversion
Scaffold_20	401671	T	A	40	24	Transversion
Scaffold_20	697618	T	G	39	23	Transversion
Scaffold_20	726338	A	T	26	24	Transversion
Scaffold_22	52499	A	T	36	23	Transversion
Scaffold_25	42910	C	G	52	24	Transversion
Scaffold_28	42653	A	C	40	25	Transversion
Scaffold_30	459476	A	C	57	25	Transversion
Scaffold_31	265466	C	A	19	22	Transversion
Scaffold_32	355065	C	A	47	25	Transversion
Scaffold_33	30625	T	A	23	24	Transversion
Scaffold_34	113780	A	C	61	25	Transversion
Scaffold_50	201613	A	T	31	23	Transversion
Scaffold_50	229364	A	C	32	25	Transversion
Scaffold_50	243204	C	T	46	24	Transition
Scaffold_50	416885	C	A	50	25	Transversion
Scaffold_50	444356	C	A	41	24	Transversion
Scaffold_50	444479	G	A	40	24	Transition
Scaffold_51	331438	A	C	36	25	Transversion
Scaffold_51	637602	A	G	43	25	Transition
Scaffold_53	195149	G	T,A	48	24	Heterozygous
Scaffold_53	333095	G	T	23	24	Transversion
Scaffold_54	443704	T	G	49	25	Transversion
Scaffold_54	474850	A	C	58	25	Transversion
Scaffold_54	523327	A	T	25	24	Transversion
Scaffold_54	530285	A	T	29	24	Transversion
Scaffold_54	530657	A	T	65	25	Transversion
Scaffold_54	533083	A	T	19	22	Transversion
Scaffold_55	235371	T	G	17	24	Transversion
Scaffold_55	247345	T	A	25	24	Transversion
Scaffold_56	210349	C	A	28	22	Transversion
Scaffold_56	215495	T	G	31	24	Transversion
Scaffold_56	327943	A	C	57	25	Transversion
Scaffold_57	423338	T	G	59	24	Transversion
Scaffold_57	788227	A	C	42	24	Transversion
Scaffold_57	820674	A	C	52	24	Transversion
Scaffold_61	101993	A	C	23	25	Transversion
Scaffold_64	337599	C	A	20	25	Transversion
Scaffold_71	1580	C	A	35	23	Transversion
Scaffold_71	1706	A	T	43	25	Transversion
Scaffold_71	1905	T	A	38	24	Transversion
Scaffold_72	118760	T	C	34	25	Transition
Scaffold_77	203189	A	C	15	23	Transversion
Scaffold_77	221269	A	G	42	23	Transition
Scaffold_77	290725	G	T	41	24	Transversion
Scaffold_78	417690	T	A	25	24	Transversion
Scaffold_86	138154	T	G	36	24	Transversion
Scaffold_86	193675	T	G	44	25	Transversion
Scaffold_90	154284	G	T	21	24	Transversion
Scaffold_99	78220	A	C	22	24	Transversion
Scaffold_99	91482	A	T	50	24	Transversion
Scaffold_99	97365	T	G	37	24	Transversion

## Sheet: INDEL
Table S5. Insertion/deletion polymorphisms (INDELs) present in M7 genome
Chromosome ID	INDEL Position	Reference base	Altered base	Read Depth	Quality	TYPE
Scaffold_1	518667	CAA	CAAA	32	23	Insertion
Scaffold_1	518878	TGGG	TGG	27	25	Deletion
Scaffold_1	1851882	GAAAAAAAAA	GAAAAAAAAAAAAAAAAAA,GAAAAAAAAAAAAAAAAA	15	19	Insertion
Scaffold_1	3429826	ATTTTTTTTT	ATTTTTTTTTTTTTT,ATTTTTTTTTTTTT	16	25	Insertion
Scaffold_1	4523295	AACA	AA	19	18	Deletion
Scaffold_1	4732111	CTTTTTTTTTTTTTT	CTTTTTTTTTTTTTTTTT	17	25	Insertion
Scaffold_1	4860534	CAAAAAAAAAAA	CAAAAAAAAAAAAAAAAAAAA,CAAAAAAAAAAAAAAAAAA	16	25	Insertion
Scaffold_1	5681116	AANA	AA	17	25	Deletion
Scaffold_1	5789115	GTTTTTTTTTTTTT	GTTTTTTTTTTTTTTTTTT,GTTTTTTTTTTTTTTTTTTT	19	25	Insertion
Scaffold_1	6496649	TATCTACTAGATGAATCTACTAGATGAATCTACTAGATGAATCTACTAGATGAATCTACTAGATGAA	TATCTACTAGATGAATCTACTAGATGAATCTACTAGATGAATCTACTAGATGAATCTACTAGATGAATCTACTAGATGAA	30	24	Insertion
Scaffold_1	7133533	GAAAAAAAAA	GAAAAAAAAAAAA,GAAAAAAAAAAAAA	24	24	Insertion
Scaffold_1	7817667	GTTTTTTTTTTTT	GTTTTTTTTTTTTTTT,GTTTTTTTTTTTTTT	16	25	Insertion
Scaffold_1	8200132	GTA	GA	15	25	Deletion
Scaffold_1	9338237	GC	GCC	19	25	Insertion
Scaffold_1	9557544	CGGGGGGGGG	CGGGGGGGGGGGG,CGGGGGGGGGGG	22	24	Insertion
Scaffold_1	10402062	CCG	C	37	25	Deletion
Scaffold_1	11404036	GAA	GAAA	24	25	Insertion
Scaffold_1	11697643	GAAAAAAAAA	GAAAAAAAAAAAA,GAAAAAAAAAAA	15	25	Insertion
Scaffold_1	11704938	A	AT	17	24	Insertion
Scaffold_1	11897398	A	AAAAC	17	25	Insertion
Scaffold_1	12494983	G	GGTGT	17	25	Insertion
Scaffold_1	12523380	CTTTTTTTTTTT	CTTTTTTTTTTTTT,CTTTTTTTTTTTT	27	24	Insertion
Scaffold_1	13036146	GAAAAAAAAAAAA	GAAAAAAAAAAAAAAA,GAAAAAAAAAAAAAAAA,GAAAAAAAAAAAAAAAAA	19	25	Insertion
Scaffold_1	13366202	TAAA	TA	26	25	Deletion
Scaffold_1	14262366	CAAAAAAAAAAAAA	CAAAAAAAAAAAAAAAAAA,CAAAAAAAAAAAAAAAAAAA,CAAAAAAAAAAAAAAAAAAAA	15	20	Insertion
Scaffold_1	14538829	CAAAAAAAAAAAAA	CAAAAAAAAAAAAAAA,CAAAAAAAAAAAAAA	27	25	Insertion
Scaffold_1	14543651	TAAAAAAAAA	TAAAAAAAAAAAAAAAAA	15	25	Insertion
Scaffold_1	14616664	CTTTTTTTTTTTT	CTTTTTTTTTTTTTTT,CTTTTTTTTTTTTTTTT	18	24	Insertion
Scaffold_1	14664600	AC	A	15	25	Deletion
Scaffold_1	14762395	AAGCATCAGCATCAGCATCAGCATCAGCATCAGCATCAGCATCAGCATCAGCATCAGCATCAGCATCAGCATC	AAGCATCAGCATCAGCATCAGCATCAGCATCAGCATCAGCATCAGCATCAGCATCAGCATCAGCATCAGCATCAGCATCAGCATC	19	25	Insertion
Scaffold_1	15250500	TTTTNTTT	TTTT	22	25	Deletion
Scaffold_1	16136314	CTTTTTTTTTT	CTTTTTTTTTTTTT,CTTTTTTTTTTTTTT	17	25	Insertion
Scaffold_3	149519	ATTTTTTTTTT	ATTTTTTTTTTTTTTTTT	15	24	Insertion
Scaffold_5	232738	ATTTTTTTTTTTTTT	ATTTTTTTTTTTTTTTT,ATTTTTTTTTTTTTTTTT	17	25	Insertion
Scaffold_12	838116	AC	A	47	25	Deletion
Scaffold_22	48387	GTT	G	21	23	Deletion
Scaffold_32	273615	AG	A	40	25	Deletion
Scaffold_33	2300	CA	CAA	27	24	Insertion
Scaffold_34	79857	CTTTTTTTTTTTT	CTTTTTTTTTTTTTTTT,CTTTTTTTTTTTTTTT	17	24	Insertion
Scaffold_44	22566	CGAAGCCA	CGAAGCCACGTACCATGAAGCCA	38	25	Insertion
Scaffold_45	110643	CTTTTTTTTTTT	CTTTTTTTTTTTTTTT,CTTTTTTTTTTTTTTTT	20	24	Insertion
Scaffold_45	230705	GAAAAAAGAAA	GAAAAAAGAAAAAAAAAAGAAA	17	25	Insertion
Scaffold_54	532450	G	GC	17	20	Insertion
Scaffold_54	532917	ATTT	ATT	15	21	Deletion
Scaffold_54	533203	CTTTTTT	CTTTTT	18	23	Deletion
Scaffold_54	533360	CT	CTT	34	23	Insertion
Scaffold_57	460907	ATTTTTTTTTTTTT	ATTTTTTTTTTTTTTT,ATTTTTTTTTTTTTTTT	28	24	Insertion
Scaffold_57	521295	GTTTTTTTTTTTTT	GTTTTTTTTTTTTTTT	17	25	Insertion
Scaffold_57	720964	AG	A	18	25	Deletion
Scaffold_57	819221	CCTTTCTTTCTTTCTTTCTTTCTTTCTTTCTTTCTTTCTTTCTTTCTTTCTTTCTTTCTTTCTTT	CCTTTCTTTCTTTCTTTCTTTCTTTCTTTCTTTCTTTCTTTCTTTCTTTCTTTCTTTCTTTCTTTCTTTCTTTCTTT	15	24	Insertion
Scaffold_64	264462	CTTTTTTTTTTTTT	CTTTTTTTTTTTTTTT	20	24	Insertion
Scaffold_71	3033	ATT	AT	15	23	Deletion
Scaffold_71	3134	TA	T	17	23	Deletion
Scaffold_86	168603	TTTTGTT	TTT	25	24	Deletion
Scaffold_86	179823	AAA	AAATAA	15	23	Insertion
Scaffold_90	67908	GTTTCATCTTGTTGCTCCTCCTCCATTTCATCTTGTTGCTCCTCCTCCATTTCATCTTGTTGCTCCTCCTCCATTTCATCT	GTTTCATCTTGTTGCTCCTCCTCCATTTCATCTTGTTGCTCCTCCTCCATTTCATCT	37	24	Deletion
Scaffold_99	154993	GGAAAATAGCAGAAAATAGCAGAAAATAGCAGAAAATA	GGAAAATAGCAGAAAATAGCAGAAAATAGCAGAAAATAGCAGAAAATA	65	25	Insertion
